# Supplementary material for: BcRPD3-Mediated Histone Deacetylation Is Involved in Growth and Pathogenicity of Botrytis cinerea
Source: Front Microbiol. 2020 Jul 29;11:1832. doi: 10.3389/fmicb.2020.01832 (PMC7403187; doi:10.3389/fmicb.2020.01832)
Supplement: TABLE S1 — Primers used in the study. [file Table_1.XLSX]

## Sheet: Sheet1
Gene ID	Primer	Sequence (5'-3')	Relevant characteristics
Bcin05g02590	GFP-BcRpd3-F	CCATCACATCACAATCGATCCAACC ATGTCGAATT CCTTCGCGC	Amplify full length BcRPD3 for pOPT-GFP vector construction
	GFP-BcRpd3-R	TACTTACCTCACCCTTGGAAACCAT TGATTGAGTC TGCTCGGCAG
Bcin05g02590	BcRPD3-RT-L	TCGTTCCACAAATACGGTGA	BcRPD3 for qPCR
	BcRPD3-RT-R	ACATCCCAAACGATCTCCTG
	BcACT1-F	CATGGCTGGTCGTGATTTGA	ACTIN for qPCR
	BcACT1-R	GAGGATTGACTGGCGGTTTG
Bcin03g01220	Bcin03g01220-F	ATACATCATTGCGCCTCTCC	Bcin03g01220 for qPCR
	Bcin03g01220-R	GTGCATCGCATCTGATTGTC
Bcin13g02170	Bcin13g02170-F	GGCCCCTAACTGTTGACAAA	Bcin13g02170 for qPCR
	Bcin13g02170-R	GATCGAATCGCAATGGAAGT
Bcin11g03800	Bcin11g03800-F	GGGGGAGGAATTTGAATGTT	Bcin11g03800 for qPCR
	Bcin11g03800-R	GAGGATCGAAGGAGGGAAAC
Bcin13g02180	Bcin13g02180-F	TACATTCCTGCCAAGTGCTG	Bcin13g02180 for qPCR
	Bcin13g02180-R	GGCCATTCAGGTTCACTGTT
Bcin01g04420	Bcin01g04420-F	TTGAACATGCGGTTATCGAA	Bcin01g04420 for qPCR
	Bcin01g04420-R	TCAAGTCCTTCTGCCGTTCT
Bcin01g04430	Bcin01g04430-F	AGCCACATTAACCATGCACA	Bcin01g04430 for qPCR
	Bcin01g04430-R	CAATAGCACCTCCCATCGTT
Bcin14g00850	Bcpg1-F	GCCAAGTACTGGGATGGAAA	Bcin14g00850 for qPCR
	Bcpg1-R	GTGGCCAAGTTTACCAGCAT
Bcin02g07700	Bcara1-F	CTGCTCTGATCCAACGTTCA	Bcin02g07700 for qPCR
	Bcara1-R	ATCAGGTGCCCAAAGATCAG
Bcin01g00030	Bcboa3-F	GATGGCCTCACGCATTATCT	Bcin01g00030 for qPCR
	Bcboa3-R	CACCAACACCTGCATACCAG
Bcin01g00040	Bcboa4-F	TCGAGAAGCTCAGACAGCAA	Bcin01g00040 for qPCR
	Bcboa4-R	ATCTGTGCCGTTGGGTCTAC
Bcin06g03440	Bcaox-F	AATGGCCATCTTCCAAAGTG	Bcin06g03440 for qPCR
	Bcaox-R	CCCTTTCCTGGTTTCTCTCC
Bcin03g00500	Bcspl1-F	CCTCAAGAACTTCCCCAACA	Bcin03g00500 for qPCR
	Bcspl1-R	GCATCAATTCTTCCGAGAGC
Bcin16g00630	Bcpck1-F	CAGAGCCACAGGCTACCTTC	Bcin16g00630 for qPCR
	Bcpck1-R	CTCCAGAGTGAATTGCGTCA
Bcin12g06380	Bcbot1-F	AGAATTATGCCGCACTCCAC	Bcin12g06380 for qPCR
	Bcbot1-R	CTCCAGCTGCTTGGAAAAAC
Bcin12g06410	Bcbot5-F	CCCAGAAGCTTCAGCAAAAC	Bcin12g06410 for qPCR
	Bcbot5-R	GCTCGATATTGTTGGGGAGA
Bcin01g08040	β-tubulin-F	ACCGTTCCAGAGTTGACTCAA	Reference gene for qPCR
	β-tubulin-R	GCAAGAAAGCCTTTCTTCTGA
Bcin14g00850	Bcpg1-p-F	TGATGATGTTCCAAGGATCG	Bcin14g00850 promoter for qPCR
	Bcpg1-p-R	GAAGTGGAACCCGGTTGAAT
Bcin02g07700	Bcara1-p-F	ATTGGGCTGTTCTGACAAGG	Bcin02g07700 promoter for qPCR
	Bcara1-p-R	CGTCCCTCGCTTCTTCTCTA
Bcin01g00030	Bcboa3-p-F	GAAGTTCTGGCGGAATGTGT	Bcin01g00030 promoter for qPCR
	Bcboa3-p-R	GCACGATTTACCGCAAGTTT
Bcin01g00040	Bcboa4-p-F	GCCTCCGAAAAGAAATACGA	Bcin01g00040 promoter for qPCR
	Bcboa4-p-R	TGGATTTCAAAGCAAGCTCA
Bcin06g03440	Bcaox-p-F	GGCGATTAATTGAAGCTTGG	Bcin06g03440 promoter for qPCR
	Bcaox-p-R	ACCGGTTTCACCACAAACTC
Bcin03g00500	Bcspl1-p-F	CCACCAGAATCAAAGCCACT	Bcin03g00500 promoter for qPCR
	Bcspl1-p-R	AATACGTGCCAAGCTTCGTT
Bcin16g00630	Bcpck1-p-F	GGGAAGGCTTGGTTACAAGA	Bcin16g00630 promoter for qPCR
	Bcpck1-p-R	GGTTTTACGCTCGTCTCGAA
Bcin12g06380	Bcbot1-p-F	GACTAGCAATCCGCATGTCA	Bcin12g06380 promoter for qPCR
	Bcbot1-p-R	GGAGAATCACACCGGACAAT
Bcin12g06410	Bcbot5-p-F	ACTGGTCAGATTGCGACGAT	Bcin12g06410 promoter for qPCR
	Bcbot5-p-R	TGTTGTTGACCGGAACCTTT
Bcin16g02020	Actin-p-F	TTCCCATTTACTACGACCACGATC	ACTIN promoter for qPCR
	Actin-p-R	GGTTGATAAATTAAGACGTTAAGTC
Bcin01g08040	β-tubulin-p-F	CAGAAAGTAAAATATCAATTCGTAC	β-tubulin promoter for qPCR
	β-tubulin-p-R	TTGTTGTTCACCGCTAGGCAGGAGT
