# Supplementary material for: BcRPD3-Mediated Histone Deacetylation Is Involved in Growth and Pathogenicity of Botrytis cinerea
Source: Front Microbiol. 2020 Jul 29;11:1832. doi: 10.3389/fmicb.2020.01832 (PMC7403187; doi:10.3389/fmicb.2020.01832)
Supplement: TABLE S2 — Mapping statistics of the RNA-seq data. [file Table_2.XLSX]

## Sheet: Mapping Statistics
Sample	Clean_Reads	Total_Mapped	Multiple_Mapped	Uniquely_Mapped
BC_1	37859148	37085332 (97.96%)	161331 (0.44%)	36924001 (99.56%)
BC_2	35066410	34318003 (97.87%)	153877 (0.45%)	34164126 (99.55%)
BC_3	42894876	41926151 (97.74%)	192654 (0.46%)	41733497 (99.54%)
RPD3_1	42669692	41658405 (97.63%)	195741 (0.47%)	41462664 (99.53%)
RPD3_2	42874594	41818130 (97.54%)	203722 (0.49%)	41614408 (99.51%)
RPD3_3	35998576	35135908 (97.60%)	161097 (0.46%)	34974811 (99.54%)

## Sheet:  Mapped Events Statistics
Sample	Map_Events	Mapped_to_Gene	Mapped_to_InterGene	Mapped_to_Exon
BC_1	36924001	35661362 (96.58%)	1262639 (3.42%)	35548666 (99.68%)
BC_2	34164126	32986577 (96.55%)	1177549 (3.45%)	32882537 (99.68%)
BC_3	41733497	40335965 (96.65%)	1397532 (3.35%)	40205761 (99.68%)
RPD3_1	41462664	40322883 (97.25%)	1139781 (2.75%)	40229253 (99.77%)
RPD3_2	41614408	40454121 (97.21%)	1160287 (2.79%)	40359365 (99.77%)
RPD3_3	34974811	34004103 (97.22%)	970708 (2.78%)	33925589 (99.77%)
