# Supplementary material for: BcRPD3-Mediated Histone Deacetylation Is Involved in Growth and Pathogenicity of Botrytis cinerea
Source: Front Microbiol. 2020 Jul 29;11:1832. doi: 10.3389/fmicb.2020.01832 (PMC7403187; doi:10.3389/fmicb.2020.01832)
Supplement: TABLE S3 — The RNA-seq analysis data of gene expression. [file Table_3.XLSX]

## Sheet: Sheet1
CK_vs_RPD3 differentially expressed gene list. Red and green color denote significantly up- and down-regulated genes, respectively.
id	baseMean	baseMeanA	baseMeanB	foldChange	log2FoldChange	pval	padj	Chromosome	Start Site	End Site	Direction	Length	Name	GO	KEGG	eggNOG	eggNOG Class	Swissprot	NR Description
Bcin01g09910	4925.62	2381.15	7470.08	3.13717	1.64947	0	0	1	3443314	3446590	+	2958	Bcmfs1	GO:0055085;GO:0016021	-	opiNOG19341;sorNOG03085	R	sp|B6HJU0|ROQT_PENRW Efflux pump roqT OS=Penicillium rubens (strain ATCC 28089 / DSM 1075 / NRRL 1951 / Wisconsin 54-1255) GN=roqT PE=1 SV=1	gi|347441300|emb|CCD34221.1| similar to MFS multidrug transporter [Botrytis cinerea T4]
Bcin01g10500	7497.68	11378.7	3616.63	0.317842	-1.65362	0	0	1	3659472	3660540	-	945	-	-	-	pleNOG05930;NOG114645;opiNOG39762	S	sp|Q7S6U4|CVNH_NEUCR Cyanovirin-N homolog OS=Neurospora crassa (strain ATCC 24698 / 74-OR23-1A / CBS 708.71 / DSM 1257 / FGSC 987) GN=NCU05495 PE=1 SV=2	gi|154314315|ref|XP_001556482.1| hypothetical protein BC1G_05251 [Botrytis cinerea B05.10] &gt;gi|347827407|emb|CCD43104.1| similar to cyanovirin-N family protein [Botrytis cinerea T4] &gt;gi|472241575|gb|EMR86291.1| putative cyanovirin-n family protein [Botrytis cinerea BcDW1]
Bcin02g04960	561.23	41.8236	1080.64	25.8379	4.69142	0	0	2	1770386	1771320	+	935	-	GO:0016021	-	opiNOG45422;sorNOG07986	S	-	gi|154292291|ref|XP_001546721.1| predicted protein [Botrytis cinerea B05.10] &gt;gi|347838767|emb|CCD53339.1| hypothetical protein BofuT4_P123580.1 [Botrytis cinerea T4]
Bcin05g02590	4772.71	2289.07	7256.35	3.17	1.66448	0	0	5	945281	948514	-	2994	Bcrpd3	GO:0030174;GO:0003714;GO:0033698;GO:0061587;GO:0006368;GO:0000083;GO:0031939;GO:0034503;GO:0061186;GO:0004407;GO:0034401;GO:0032221;GO:0070933;GO:0016239;GO:0045128;GO:0001302;GO:0003713;GO:0061188;GO:0045944;GO:0000117;GO:0016479;GO:0070932;GO:0051038	K06067	sorNOG00521;opiNOG03031	B	sp|P32561|RPD3_YEAST Histone deacetylase RPD3 OS=Saccharomyces cerevisiae (strain ATCC 204508 / S288c) GN=RPD3 PE=1 SV=1	gi|154321467|ref|XP_001560049.1| hypothetical protein BC1G_01608 [Botrytis cinerea B05.10] &gt;gi|472244843|gb|EMR89445.1| putative histone deacetylase rpd3 protein [Botrytis cinerea BcDW1]
Bcin06g00530	1494.86	344.982	2644.74	7.66632	2.93853	0	0	6	235607	236901	+	1056	-	-	-	COG4221;opiNOG26331	QR	sp|Q05016|YM71_YEAST NADP-dependent 3-hydroxy acid dehydrogenase OS=Saccharomyces cerevisiae (strain ATCC 204508 / S288c) GN=YMR226C PE=1 SV=1	gi|472239392|gb|EMR84210.1| putative nadp-dependent l-serine l-allo-threonine dehydrogenase ydfg protein [Botrytis cinerea BcDW1]
Bcin08g02080	4627	7602.09	1651.91	0.217297	-2.20226	0	0	8	790370	791677	-	1118	-	GO:0004497;GO:0055114	-	-	-	-	gi|154308159|ref|XP_001553416.1| predicted protein [Botrytis cinerea B05.10] &gt;gi|347831060|emb|CCD46757.1| hypothetical protein BofuT4_P114630.1 [Botrytis cinerea T4]
Bcin09g05330	1091.7	114.308	2069.08	18.101	4.178	0	0	9	1856340	1859240	-	2534	Bcbik6	GO:0055085;GO:0016021	-	opiNOG05373;KOG0255;opiNOG54121	R	sp|S0DZN4|BIK6_GIBF5 Efflux pump bik6 OS=Gibberella fujikuroi (strain CBS 195.34 / IMI 58289 / NRRL A-6831) GN=bik6 PE=2 SV=1	gi|347440784|emb|CCD33705.1| similar to MFS multidrug transporter [Botrytis cinerea T4]
Bcin09g06840	4665.6	669.303	8661.9	12.9417	3.69395	0	0	9	2412384	2415703	+	3108	-	-	-	sordNOG08052;pleNOG08162;opiNOG18078	S	-	gi|472242605|gb|EMR87292.1| hypothetical protein BcDW1_4025 [Botrytis cinerea BcDW1]
Bcin10g03050	1016.88	142.675	1891.09	13.2545	3.72841	0	0	10	1167932	1169638	-	1556	-	-	-	opiNOG26167;sorNOG06246	R	sp|P0DPA8|PSIK_PSICU 4-hydroxytryptamine kinase psiK OS=Psilocybe cubensis GN=psiK PE=1 SV=1	gi|347829263|emb|CCD44960.1| hypothetical protein BofuT4_P050690.1 [Botrytis cinerea T4]
Bcin10g05670	1333.49	381.415	2285.57	5.99233	2.58312	0	0	10	2159164	2162053	+	2890	-	-	-	-	-	-	gi|347836301|emb|CCD50873.1| hypothetical protein BofuT4_P086520.1 [Botrytis cinerea T4]
Bcin10g05710	3679.31	5692.68	1665.94	0.292645	-1.77277	0	0	10	2173636	2175685	-	1999	-	GO:0005987;GO:0004575;GO:0005737	K01193	sordNOG11450;opiNOG06853	G	sp|P28999|INU1_KLUMA Inulinase OS=Kluyveromyces marxianus GN=INU1 PE=1 SV=1	gi|347836294|emb|CCD50866.1| glycoside hydrolase family 32 protein [Botrytis cinerea T4] &gt;gi|472240683|gb|EMR85439.1| putative glycoside hydrolase family 32 protein [Botrytis cinerea BcDW1]
Bcin13g02170	421.304	12.8876	829.72	64.3812	6.00857	0	0	13	760915	762682	-	1638	-	GO:0016705;GO:0020037;GO:0005506;GO:0016021;GO:0004497;GO:0055114	-	opiNOG20681	Q	sp|A0A097ZPE4|ANDK_EMEVA Cytochrome P450 monooxygenase andK OS=Emericella variicolor GN=andK PE=1 SV=1	gi|472243633|gb|EMR88280.1| putative benzoate 4-monooxygenase cytochrome p450 protein [Botrytis cinerea BcDW1]
Bcin15g02550	2043.82	420.427	3667.21	8.7226	3.12476	0	0	15	903922	905822	+	1901	-	-	K13993	NOG70193;opiNOG12360;sordNOG13627;fuNOG32662	O	sp|O14368|HSP16_SCHPO Heat shock protein 16 OS=Schizosaccharomyces pombe (strain 972 / ATCC 24843) GN=hsp16 PE=1 SV=1	gi|154293998|ref|XP_001547443.1| hypothetical protein BC1G_14178 [Botrytis cinerea B05.10]
Bcin16g01000	7029.69	2438.81	11620.6	4.76484	2.25243	0	0	16	416128	419054	-	2877	CND8	GO:0016787;GO:0005524	-	sordNOG05995;opiNOG20531;sordNOG05032	O	sp|Q9VEX6|ATD3A_DROME ATPase family AAA domain-containing protein 3A homolog OS=Drosophila melanogaster GN=bor PE=1 SV=2	gi|347442085|emb|CCD35006.1| CND8 [Botrytis cinerea T4] &gt;gi|472240329|gb|EMR85101.1| putative p-loop containing nucleoside triphosphate hydrolase protein [Botrytis cinerea BcDW1]
Bcin06g00970	657.952	99.1006	1216.8	12.2785	3.61806	0	0	6	364009	365340	+	1332	-	-	-	-	-	-	gi|472239352|gb|EMR84170.1| hypothetical protein BcDW1_7198 [Botrytis cinerea BcDW1]
Bcin08g02150	1827.45	692.057	2962.84	4.28121	2.09802	1e-300	1e-297	8	820495	821983	-	1411	-	GO:0016021	-	-	-	-	gi|154308141|ref|XP_001553407.1| predicted protein [Botrytis cinerea B05.10] &gt;gi|347831051|emb|CCD46748.1| hypothetical protein BofuT4P313000001001 [Botrytis cinerea T4] &gt;gi|472245933|gb|EMR90489.1| hypothetical protein BcDW1_912 [Botrytis cinerea BcDW1]
Bcin08g01810	4490.88	2256.56	6725.21	2.9803	1.57546	4.11625e-292	2.85426e-289	8	705603	709306	+	3578	-	GO:0006355	-	sordNOG04049;opiNOG26305	S	-	gi|347831106|emb|CCD46803.1| similar to transcription factor Cys6 [Botrytis cinerea T4]
Bcin01g01740	799.507	182.607	1416.41	7.75658	2.95542	4.08052e-282	2.67229e-279	1	677399	680589	+	2864	-	GO:0005524;GO:0016887	-	sordNOG10334;opiNOG16760	JE	sp|Q9M1H3|AB4F_ARATH ABC transporter F family member 4 OS=Arabidopsis thaliana GN=ABCF4 PE=2 SV=1	gi|154312639|ref|XP_001555647.1| hypothetical protein BC1G_05922 [Botrytis cinerea B05.10]
Bcin06g05560	3402.25	5130.12	1674.37	0.326379	-1.61538	3.11844e-271	1.93475e-268	6	1902932	1904160	+	942	-	-	-	opiNOG39717	S	-	gi|154319534|ref|XP_001559084.1| hypothetical protein BC1G_02248 [Botrytis cinerea B05.10] &gt;gi|347842386|emb|CCD56958.1| hypothetical protein BofuT4_P142200.1 [Botrytis cinerea T4] &gt;gi|472242883|gb|EMR87557.1| putative copper resistance protein crd2 protein [Botrytis cinerea BcDW1]
Bcin05g05110	2714.61	4154.97	1274.26	0.306682	-1.70518	4.65672e-267	2.74467e-264	5	1816972	1818062	+	1091	-	-	-	-	-	-	gi|154320858|ref|XP_001559745.1| predicted protein [Botrytis cinerea B05.10] &gt;gi|347839037|emb|CCD53609.1| hypothetical protein BofuT4_P136540.1 [Botrytis cinerea T4] &gt;gi|472242019|gb|EMR86722.1| hypothetical protein BcDW1_4631 [Botrytis cinerea BcDW1]
Bcin09g05350	689.717	77.2897	1302.14	16.8476	4.07447	2.76137e-248	1.55005e-245	9	1862278	1863705	-	1428	Bcbik4	-	-	hypNOG10605;opiNOG40655;opiNOG56577;sordNOG13759	SQR	sp|S0DZI6|BIK4_GIBF5 Nitrogen metabolite regulation-like protein bik4 OS=Gibberella fujikuroi (strain CBS 195.34 / IMI 58289 / NRRL A-6831) GN=bik4 PE=2 SV=1	gi|154291224|ref|XP_001546197.1| hypothetical protein BC1G_15240 [Botrytis cinerea B05.10]
Bcin06g04940	1085.37	1820.27	350.472	0.192538	-2.37678	2.33966e-242	1.25363e-239	6	1676661	1678295	-	1523	-	GO:0016020	-	opiNOG36920	Q	sp|O74628|YQ53_SCHPO Uncharacterized oxidoreductase C162.03 OS=Schizosaccharomyces pombe (strain 972 / ATCC 24843) GN=SPCC162.03 PE=3 SV=1	gi|472242942|gb|EMR87616.1| putative retinol dehydrogenase 8 protein [Botrytis cinerea BcDW1]
Bcin01g04420	325.234	20.7381	629.729	30.3658	4.92438	2.02235e-231	1.0365e-228	1	1611693	1614206	-	2119	-	GO:0008152;GO:0003824	-	NOG124080;COG3320;opiNOG07871;opiNOG11274	QOI	sp|W7N2C1|FUB8_GIBM7 Non-canonical non-ribosomal peptide synthetase FUB8 OS=Gibberella moniliformis (strain M3125 / FGSC 7600) GN=FUB8 PE=1 SV=1	gi|154293479|ref|XP_001547269.1| hypothetical protein BC1G_13891 [Botrytis cinerea B05.10]
Bcin12g00760	1337.27	533.085	2141.46	4.0171	2.00616	3.3692e-225	1.65484e-222	12	285944	288230	+	1979	-	GO:1904823;GO:0005345;GO:0016021	K06901	opiNOG04946	P	sp|O94300|YOOH_SCHPO Putative xanthine/uracil permease C887.17 OS=Schizosaccharomyces pombe (strain 972 / ATCC 24843) GN=SPBC887.17 PE=3 SV=1	gi|154317196|ref|XP_001557918.1| hypothetical protein BC1G_03500 [Botrytis cinerea B05.10] &gt;gi|347829586|emb|CCD45283.1| similar to xanthine/uracil permease family protein [Botrytis cinerea T4] &gt;gi|472243270|gb|EMR87928.1| putative purine transporter protein [Botrytis cinerea BcDW1]
Bcin02g00280	3218.61	4719.48	1717.74	0.363968	-1.45812	3.74854e-219	1.76751e-216	2	206638	208873	+	2115	-	GO:0016614;GO:0050660;GO:0055114	-	opiNOG18276;COG0277	CR	sp|A0A0E0RTV6|ZEB1_GIBZE FAD-linked oxidoreductase ZEB1 OS=Gibberella zeae (strain PH-1 / ATCC MYA-4620 / FGSC 9075 / NRRL 31084) GN=ZEB1 PE=2 SV=2	gi|347832603|emb|CCD48300.1| similar to FAD/FMN-containing isoamyl alcohol oxidase MreA [Botrytis cinerea T4]
Bcin13g05810	7162.39	10028.3	4296.45	0.428431	-1.22287	2.47573e-215	1.12246e-212	13	2192575	2194577	-	1859	-	GO:0016620;GO:0005634;GO:0005794;GO:0005829;GO:0016021;GO:0055114	K00128	sorNOG02132;pleNOG02017;sordNOG04499;opiNOG02738	C	sp|P40108|ALDH_DAVTA Aldehyde dehydrogenase OS=Davidiella tassiana GN=CLAH10 PE=1 SV=2	gi|154310767|ref|XP_001554714.1| hypothetical protein BC1G_06362 [Botrytis cinerea B05.10] &gt;gi|347440923|emb|CCD33844.1| similar to aldehyde dehydrogenase [Botrytis cinerea T4] &gt;gi|472235574|gb|EMR80546.1| putative aldehyde dehydrogenase protein [Botrytis cinerea BcDW1]
Bcin08g01550	5515.39	7787.87	3242.91	0.416405	-1.26394	1.18006e-210	5.15207e-208	8	601595	603471	-	1396	-	-	K09983	opiNOG38610	S	-	gi|154308315|ref|XP_001553494.1| hypothetical protein BC1G_07903 [Botrytis cinerea B05.10] &gt;gi|347441058|emb|CCD33979.1| hypothetical protein BofuT4_P043750.1 [Botrytis cinerea T4] &gt;gi|472245948|gb|EMR90503.1| putative family transcriptional regulator protein [Botrytis cinerea BcDW1]
Bcin13g05720	1123.97	439.379	1808.56	4.11619	2.04131	3.31926e-206	1.39741e-203	13	2164260	2166607	+	1996	Bcprd1	GO:0020037;GO:0098869;GO:0004601;GO:0055114	-	opiNOG70403;opiNOG14044	SR	sp|B0BK71|MSP1_MYCSO Dye-decolorizing peroxidase msp1 OS=Mycetinis scorodonius GN=msp1 PE=1 SV=1	gi|347440936|emb|CCD33857.1| similar to dyp-type peroxidase family protein [Botrytis cinerea T4] &gt;gi|472235583|gb|EMR80555.1| putative dyp-type peroxidase family protein [Botrytis cinerea BcDW1]
Bcin09g04540	377.989	49.5474	706.431	14.2577	3.83367	6.37193e-206	2.59008e-203	9	1586071	1588433	+	2363	-	-	-	sordNOG15607;opiNOG47717;opiNOG58037	S	-	gi|472245749|gb|EMR90310.1| hypothetical protein BcDW1_1125 [Botrytis cinerea BcDW1]
Bcin01g04890	331.066	33.7813	628.351	18.6005	4.21727	1.31072e-204	5.15026e-202	1	1764882	1766899	+	1914	-	GO:0016705;GO:0020037;GO:0005506;GO:0016021;GO:0004497;GO:0055114	-	COG2124;sordNOG09572;opiNOG26844	Q	sp|O70537|CP3AV_MESAU Cytochrome P450 3A31 OS=Mesocricetus auratus GN=CYP3A31 PE=2 SV=1	gi|472241375|gb|EMR86103.1| putative cytochrome p450 protein [Botrytis cinerea BcDW1]
Bcin03g05720	782.513	249.965	1315.06	5.26098	2.39533	1.11355e-202	4.23435e-200	3	1916045	1916967	-	860	-	-	-	-	-	-	gi|154323107|ref|XP_001560868.1| predicted protein [Botrytis cinerea B05.10] &gt;gi|347836959|emb|CCD51531.1| hypothetical protein BofuT4P10000034001 [Botrytis cinerea T4] &gt;gi|472239489|gb|EMR84300.1| hypothetical protein BcDW1_7069 [Botrytis cinerea BcDW1]
Bcin05g02770	1574.83	720.579	2429.08	3.37101	1.75318	4.83278e-201	1.78028e-198	5	1003701	1007780	-	3888	-	-	-	pleNOG05129;opiNOG72753;opiNOG45726	SR	-	gi|472242811|gb|EMR87491.1| hypothetical protein BcDW1_3868 [Botrytis cinerea BcDW1]
Bcin09g07130	3060.07	4465.87	1654.27	0.370425	-1.43275	5.14336e-187	1.83727e-184	9	2539836	2541718	-	1631	-	-	-	-	-	-	gi|472238666|gb|EMR83521.1| hypothetical protein BcDW1_7861 [Botrytis cinerea BcDW1]
Bcin11g01190	3523.52	5305.44	1741.6	0.328267	-1.60706	3.14161e-186	1.08921e-183	11	416924	419058	-	2021	-	GO:0044550;GO:0004497;GO:0055114;GO:0071949	-	opiNOG71163;opiNOG15733;opiNOG56668	SR	sp|A1D8J0|NSCC_NEOFI FAD-dependent monooxygenase nscC OS=Neosartorya fischeri (strain ATCC 1020 / DSM 3700 / CBS 544.65 / FGSC A1164 / JCM 1740 / NRRL 181 / WB 181) GN=nscC PE=3 SV=1	gi|154314508|ref|XP_001556578.1| hypothetical protein BC1G_03963 [Botrytis cinerea B05.10]
Bcin01g05890	2052.25	1067.61	3036.89	2.84457	1.50821	2.43343e-181	8.19578e-179	1	2053377	2058704	-	5138	Bmr1	GO:0005524;GO:0035690;GO:0035376;GO:0016021;GO:0008559;GO:0042908;GO:0005886;GO:0006855	-	opiNOG00490;pleNOG04030	Q	sp|Q55DQ2|ABCGB_DICDI ABC transporter G family member 11 OS=Dictyostelium discoideum GN=abcG11 PE=3 SV=1	gi|154324052|ref|XP_001561340.1| hypothetical protein BC1G_00425 [Botrytis cinerea B05.10] &gt;gi|347829863|emb|CCD45560.1| Bmr1, ABC-transporter [Botrytis cinerea T4] &gt;gi|472241282|gb|EMR86010.1| putative abc transporter protein [Botrytis cinerea BcDW1]
Bcin01g11300	6154.81	3831.35	8478.26	2.21287	1.14592	4.64432e-180	1.52076e-177	1	3952662	3954596	-	1880	-	-	-	sorNOG05799;opiNOG41324	R	-	gi|347441404|emb|CCD34325.1| hypothetical protein BofuT4P19000006001 [Botrytis cinerea T4]
Bcin01g10780	475.461	112.035	838.887	7.48773	2.90453	7.12508e-178	2.27001e-175	1	3749666	3751416	+	1631	-	GO:0016787;GO:0008152	-	opiNOG17662;opiNOG13792	V	sp|P18773|EST_ACILW Esterase OS=Acinetobacter lwoffii GN=est PE=3 SV=2	gi|347827447|emb|CCD43144.1| similar to lipase/esterase [Botrytis cinerea T4]
Bcin01g06620	5405.12	3341.33	7468.91	2.23531	1.16048	1.02329e-175	3.17435e-173	1	2327493	2331244	-	3752	Bcfap1	GO:0005634;GO:0051537;GO:0006355;GO:0008270;GO:0003700;GO:0003676	K12236	sordNOG15394;opiNOG06302;KOG1952	K	sp|O74853|FAP1H_SCHPO FKBP12-associated protein 1 homolog OS=Schizosaccharomyces pombe (strain 972 / ATCC 24843) GN=fap1 PE=1 SV=1	gi|154323860|ref|XP_001561244.1| hypothetical protein BC1G_00329 [Botrytis cinerea B05.10] &gt;gi|347829970|emb|CCD45667.1| similar to NF-X1 type zinc finger [Botrytis cinerea T4]
Bcin04g06450	4101.3	5936.06	2266.55	0.381827	-1.38901	1.10279e-173	3.33324e-171	4	2222160	2223749	+	1391	-	GO:0055114;GO:0016491	-	COG0667;sordNOG04620;opiNOG05188	C	sp|Q09923|YAKC_SCHPO Aldo-keto reductase yakc [NADP(+)] OS=Schizosaccharomyces pombe (strain 972 / ATCC 24843) GN=yakc PE=1 SV=1	gi|154317005|ref|XP_001557823.1| hypothetical protein BC1G_03920 [Botrytis cinerea B05.10] &gt;gi|347829469|emb|CCD45166.1| similar to aldo/keto reductase [Botrytis cinerea T4] &gt;gi|472244047|gb|EMR88678.1| putative aldo-keto reductase protein [Botrytis cinerea BcDW1]
Bcin16g04640	6823.61	9249.54	4397.69	0.475449	-1.07264	1.60685e-165	4.73539e-163	16	1697401	1699546	-	1672	Bcfdh1	GO:0042183;GO:0005829;GO:0008863;GO:0051287;GO:0055114;GO:0009070;GO:0004617	K00122	opiNOG04791;sorNOG03752;sordNOG10986	C	sp|Q07103|FDH_NEUCR Formate dehydrogenase OS=Neurospora crassa (strain ATCC 24698 / 74-OR23-1A / CBS 708.71 / DSM 1257 / FGSC 987) GN=fdh PE=2 SV=1	gi|347841449|emb|CCD56021.1| similar to NAD-dependent formate dehydrogenase [Botrytis cinerea T4] &gt;gi|472240963|gb|EMR85706.1| putative formate dehydrogenase protein [Botrytis cinerea BcDW1]
Bcin14g00740	4009.35	5607.18	2411.53	0.430079	-1.21733	2.89159e-162	8.31368e-160	14	328687	330296	-	1610	-	-	-	sordNOG14209;opiNOG43873	S	-	gi|154299287|ref|XP_001550063.1| hypothetical protein BC1G_11129 [Botrytis cinerea B05.10] &gt;gi|347835950|emb|CCD50522.1| hypothetical protein BofuT4_P089210.1 [Botrytis cinerea T4] &gt;gi|472246575|gb|EMR91107.1| hypothetical protein BcDW1_210 [Botrytis cinerea BcDW1]
Bcin12g05550	2672.01	3792.42	1551.61	0.409135	-1.28935	1.21893e-158	3.42112e-156	12	1913011	1915096	-	2035	-	GO:0080130;GO:0006532;GO:0005829;GO:0042802;GO:0005739;GO:0004069;GO:0030170	K14454	pleNOG07388;sordNOG08716;opiNOG02146	E	sp|P00504|AATC_CHICK Aspartate aminotransferase, cytoplasmic OS=Gallus gallus GN=GOT1 PE=1 SV=3	gi|472242205|gb|EMR86905.1| putative aspartate aminotransferase protein [Botrytis cinerea BcDW1]
Bcin01g00170	4112.87	2548.13	5677.62	2.22815	1.15585	5.92737e-157	1.62493e-154	1	85803	88595	-	2723	-	GO:0005887;GO:1902475;GO:0015179;GO:0015297;GO:0005773	K16261	opiNOG01251	E	sp|A0A1D8PK89|GAP2_CANAL General amino-acid permease GAP2 OS=Candida albicans (strain SC5314 / ATCC MYA-2876) GN=GAP2 PE=2 SV=1	gi|472236211|gb|EMR81150.1| putative amino acid permease protein [Botrytis cinerea BcDW1]
Bcin08g04460	532.694	159.045	906.343	5.69867	2.51062	1.22497e-156	3.2818e-154	8	1734841	1736003	-	1163	-	GO:0008757;GO:0032259;GO:0005737	-	onyNOG04668;opiNOG26697;pleNOG07954	R	sp|Q5BFM4|Y0656_EMENI Uncharacterized methyltransferase AN0656 OS=Emericella nidulans (strain FGSC A4 / ATCC 38163 / CBS 112.46 / NRRL 194 / M139) GN=AN0656 PE=1 SV=1	gi|347826900|emb|CCD42597.1| similar to methyltransferase small domain-containing protein [Botrytis cinerea T4]
Bcin03g01480	3276.46	4557.25	1995.66	0.437909	-1.1913	7.37297e-150	1.93139e-147	3	492223	494220	+	1734	Bcgpx3	GO:0005634;GO:0004602;GO:0055114;GO:0008379;GO:0045454;GO:0098869;GO:0005829;GO:0005739;GO:0042744;GO:0070301	K00432	sordNOG10015;opiNOG25576	O	sp|P40581|GPX3_YEAST Glutathione peroxidase-like peroxiredoxin HYR1 OS=Saccharomyces cerevisiae (strain ATCC 204508 / S288c) GN=HYR1 PE=1 SV=1	gi|472242506|gb|EMR87195.1| putative glutathione peroxidase protein [Botrytis cinerea BcDW1]
Bcin09g07140	1151.22	1752.12	550.307	0.31408	-1.6708	1.03075e-148	2.64141e-146	9	2544946	2546931	+	1606	-	GO:0016021	-	-	-	-	gi|472238667|gb|EMR83522.1| hypothetical protein BcDW1_7862 [Botrytis cinerea BcDW1]
Bcin01g01760	10176.9	6933.48	13420.3	1.93558	0.952765	2.1895e-145	5.49145e-143	1	684425	688479	-	3958	-	GO:0008061;GO:0000324;GO:0006032;GO:0005576;GO:0005975;GO:0004568	K01183	KOG4701;opiNOG07753	G	sp|A2QUQ2|CHIA1_ASPNC Endochitinase A OS=Aspergillus niger (strain CBS 513.88 / FGSC A1513) GN=ctcA PE=2 SV=1	gi|347841946|emb|CCD56518.1| glycoside hydrolase family 18 protein [Botrytis cinerea T4]
Bcin13g05050	976.084	450.008	1502.16	3.33807	1.73902	6.78752e-141	1.6669e-138	13	1897817	1899757	-	1941	-	-	-	-	-	-	gi|154310985|ref|XP_001554823.1| predicted protein [Botrytis cinerea B05.10] &gt;gi|347832509|emb|CCD48206.1| hypothetical protein BofuT4_P034990.1 [Botrytis cinerea T4] &gt;gi|472242664|gb|EMR87350.1| hypothetical protein BcDW1_3984 [Botrytis cinerea BcDW1]
Bcin03g01220	162.732	4.43237	321.031	72.4288	6.17849	3.02807e-140	7.28468e-138	3	437591	438323	+	600	-	-	-	-	-	-	gi|154320165|ref|XP_001559399.1| predicted protein [Botrytis cinerea B05.10]
Bcin08g01470	1030.68	491.612	1569.76	3.19308	1.67495	7.03218e-137	1.65791e-134	8	582387	583378	-	992	-	GO:0017198;GO:0008080;GO:0005737	-	opiNOG27531;opiNOG29775	R	sp|P40586|YIW2_YEAST Uncharacterized protein YIR042C OS=Saccharomyces cerevisiae (strain ATCC 204508 / S288c) GN=YIR042C PE=4 SV=1	gi|154308335|ref|XP_001553504.1| hypothetical protein BC1G_07913 [Botrytis cinerea B05.10] &gt;gi|347441049|emb|CCD33970.1| similar to gcn5-related n-acetyltransferase [Botrytis cinerea T4]
Bcin10g01350	209.131	19.9708	398.29	19.9436	4.31786	3.29777e-136	7.62237e-134	10	518945	520449	+	1365	-	-	-	opiNOG36920;opiNOG25051	Q	sp|O74628|YQ53_SCHPO Uncharacterized oxidoreductase C162.03 OS=Schizosaccharomyces pombe (strain 972 / ATCC 24843) GN=SPCC162.03 PE=3 SV=1	gi|347839751|emb|CCD54323.1| similar to short-chain dehydrogenase/reductase SDR [Botrytis cinerea T4] &gt;gi|472236063|gb|EMR81006.1| putative retinol dehydrogenase 8 protein [Botrytis cinerea BcDW1]
Bcin10g05150	5151.56	3428.04	6875.07	2.00554	1.00399	8.77718e-132	1.98972e-129	10	1949286	1951380	-	1657	Bctif6	GO:0043022;GO:0000466;GO:0000054;GO:0030687;GO:0006413;GO:0003743;GO:1902626;GO:0005730;GO:0005829;GO:0043023;GO:0042256;GO:0000463	K03264	pleNOG01775;opiNOG00828	J	sp|C9SV08|IF6_VERA1 Eukaryotic translation initiation factor 6 OS=Verticillium alfalfae (strain VaMs.102 / ATCC MYA-4576 / FGSC 10136) GN=TIF6 PE=3 SV=2	gi|156051318|ref|XP_001591620.1| conserved hypothetical protein [Sclerotinia sclerotiorum 1980] &gt;gi|154704844|gb|EDO04583.1| conserved hypothetical protein [Sclerotinia sclerotiorum 1980 UF-70] &gt;gi|347836508|emb|CCD51080.1| similar to eukaryotic translation initiation factor 6 [Botrytis cinerea T4] &gt;gi|472240205|gb|EMR84984.1| putative eukaryotic translation initiation factor 6 protein […
Bcin10g01550	2557.59	1562.74	3552.44	2.27321	1.18473	2.75213e-131	6.12116e-129	10	588814	591242	-	2226	-	GO:0006810;GO:0016021;GO:0005215	-	COG3104;opiNOG77771	E	sp|P46030|PTR2_CANAX Peptide transporter PTR2 OS=Candida albicans GN=PTR2 PE=3 SV=1	gi|347839722|emb|CCD54294.1| similar to peptide transporter [Botrytis cinerea T4] &gt;gi|472236082|gb|EMR81025.1| putative peptide transporter protein [Botrytis cinerea BcDW1]
Bcin13g00050	4243.82	7623.96	863.682	0.113285	-3.14197	3.24106e-131	7.07511e-129	13	23285	24778	-	1494	-	-	-	opiNOG58405;sordNOG14909	SR	-	gi|154290196|ref|XP_001545697.1| hypothetical protein BC1G_15524 [Botrytis cinerea B05.10] &gt;gi|472246149|gb|EMR90695.1| putative surface protein sp1 protein [Botrytis cinerea BcDW1]
Bcin08g04070	3924.14	5301.82	2546.46	0.480299	-1.05799	4.66715e-131	1.0003e-128	8	1576967	1578508	+	1326	-	GO:0016021	-	sordNOG13204;opiNOG36175	R	sp|Q4WCX9|YA280_ASPFU Uncharacterized protein AFUA_6G02800 OS=Neosartorya fumigata (strain ATCC MYA-4609 / Af293 / CBS 101355 / FGSC A1100) GN=AFUA_6G02800 PE=1 SV=1	gi|154309358|ref|XP_001554013.1| hypothetical protein BC1G_07573 [Botrytis cinerea B05.10] &gt;gi|347837358|emb|CCD51930.1| hypothetical protein BofuT4_P084540.1 [Botrytis cinerea T4] &gt;gi|472246097|gb|EMR90645.1| putative gpi anchored cell wall protein [Botrytis cinerea BcDW1]
Bcin04g03060	3228.87	1933.4	4524.34	2.34009	1.22656	1.51982e-129	3.19923e-127	4	1098211	1100808	-	2414	Bctrp5	GO:0000162;GO:0004834;GO:0030170;GO:0005737	K01694	pleNOG07167;opiNOG10646	E	sp|P13228|TRP_NEUCR Tryptophan synthase OS=Neurospora crassa (strain ATCC 24698 / 74-OR23-1A / CBS 708.71 / DSM 1257 / FGSC 987) GN=trp-3 PE=1 SV=1	gi|347841990|emb|CCD56562.1| similar to tryptophan synthase [Botrytis cinerea T4] &gt;gi|472244280|gb|EMR88898.1| putative tryptophan synthase protein [Botrytis cinerea BcDW1]
Bcin08g01570	792.924	351.413	1234.44	3.51278	1.81261	9.0715e-129	1.87605e-126	8	606654	610119	-	3466	-	-	-	opiNOG38122;sorNOG03519;opiNOG36044	S	-	gi|154308309|ref|XP_001553491.1| hypothetical protein BC1G_07900 [Botrytis cinerea B05.10] &gt;gi|347441060|emb|CCD33981.1| hypothetical protein BofuT4_P043770.1 [Botrytis cinerea T4]
Bcin07g01340	688.86	291.698	1086.02	3.72311	1.89651	4.04435e-124	8.2198e-122	7	490200	492379	-	1980	-	GO:0003677;GO:0005634	-	-	-	-	gi|154302159|ref|XP_001551490.1| predicted protein [Botrytis cinerea B05.10]
Bcin01g02970	1675.83	965.678	2385.99	2.47079	1.30497	1.6936e-122	3.38376e-120	1	1088370	1090385	-	2016	-	GO:0008061	-	opiNOG29072;sorNOG03065;sordNOG09106	R	-	gi|154299027|ref|XP_001549934.1| hypothetical protein BC1G_11826 [Botrytis cinerea B05.10] &gt;gi|472235880|gb|EMR80832.1| putative carbohydrate-binding module family 18 protein [Botrytis cinerea BcDW1]
Bcin04g03090	509.797	184.766	834.828	4.5183	2.17578	1.77913e-122	3.4954e-120	4	1105984	1107657	-	1540	-	GO:0006520;GO:0030170	K01754	sordNOG04083;opiNOG04263	E	sp|Q54HH2|SRR_DICDI Probable serine racemase OS=Dictyostelium discoideum GN=srr PE=3 SV=1	gi|347841986|emb|CCD56558.1| similar to pyridoxal-phosphate dependent enzyme [Botrytis cinerea T4] &gt;gi|472238338|gb|EMR83206.1| putative pyridoxal-phosphate dependent enzyme protein [Botrytis cinerea BcDW1]
Bcin02g06290	428.326	135.893	720.759	5.30387	2.40704	2.21995e-122	4.28996e-120	2	2215196	2217140	+	1798	-	GO:0008152;GO:0003824	-	opiNOG54003;opiNOG11274	I	sp|A0A0D2YG01|FUB8_FUSO4 Non-canonical non-ribosomal peptide synthetase FUB8 OS=Fusarium oxysporum f. sp. lycopersici (strain 4287 / CBS 123668 / FGSC 9935 / NRRL 34936) GN=FUB8 PE=1 SV=1	gi|154300402|ref|XP_001550617.1| hypothetical protein BC1G_11390 [Botrytis cinerea B05.10]
Bcin12g01400	1020.21	512.023	1528.39	2.98499	1.57773	3.94326e-122	7.49729e-120	12	496777	499428	+	2493	Bcvba2	GO:0055085;GO:0016021	-	opiNOG08701;sordNOG06391;sordNOG09863	RG	sp|P38358|VBA2_YEAST Vacuolar basic amino acid transporter 2 OS=Saccharomyces cerevisiae (strain ATCC 204508 / S288c) GN=VBA2 PE=1 SV=1	gi|472238762|gb|EMR83610.1| putative major facilitator superfamily transporter protein [Botrytis cinerea BcDW1]
Bcin14g03310	451.637	151.492	751.782	4.96251	2.31107	5.50848e-122	1.0307e-119	14	1275306	1276439	+	994	-	-	-	opiNOG47498;opiNOG39171	SR	-	gi|154298076|ref|XP_001549462.1| hypothetical protein BC1G_12003 [Botrytis cinerea B05.10]
Bcin05g01580	1093.14	565.636	1620.64	2.86516	1.51862	1.9669e-120	3.62278e-118	5	605636	609186	+	3376	-	-	-	sorNOG03736;opiNOG18796;opiNOG48441;sordNOG11859	SR	-	gi|347440887|emb|CCD33808.1| hypothetical protein BofuT4_P064100.1 [Botrytis cinerea T4]
Bcin01g00260	303.851	71.2145	536.487	7.5334	2.9133	6.0162e-120	1.09106e-117	1	114152	116832	+	2511	-	GO:0016614;GO:0050660;GO:0055114	-	sordNOG10500;opiNOG05452	R	sp|P56216|VAOX_PENSI Vanillyl-alcohol oxidase OS=Penicillium simplicissimum GN=VAOA PE=1 SV=1	gi|154290006|ref|XP_001545605.1| hypothetical protein BC1G_15815 [Botrytis cinerea B05.10]
Bcin06g06920	1656.13	965.065	2347.2	2.43216	1.28224	3.3959e-118	6.06528e-116	6	2417697	2422118	-	4259	Bcrad16	GO:0005524;GO:0008270	K15083	opiNOG02735;sordNOG08866;opiNOG77563	L	sp|P31244|RAD16_YEAST DNA repair protein RAD16 OS=Saccharomyces cerevisiae (strain ATCC 204508 / S288c) GN=RAD16 PE=1 SV=1	gi|472246429|gb|EMR90964.1| putative dna repair protein rad16 protein [Botrytis cinerea BcDW1]
Bcin12g00140	1270.59	693.542	1847.64	2.66406	1.41363	8.79777e-118	1.54788e-115	12	63170	65872	+	1971	-	GO:0006807;GO:0016021;GO:0016810	K14663	sordNOG07830;opiNOG12359	E	sp|O60178|NTA1_SCHPO Protein N-terminal amidase OS=Schizosaccharomyces pombe (strain 972 / ATCC 24843) GN=nta1 PE=3 SV=1	gi|347829678|emb|CCD45375.1| hypothetical protein BofuT4_P120810.1 [Botrytis cinerea T4]
Bcin01g03770	211.243	30.5843	391.902	12.8138	3.67963	4.79622e-117	8.31439e-115	1	1350034	1351874	-	1298	-	GO:0008080	-	opiNOG38155;pleNOG01495	R	-	gi|472246059|gb|EMR90608.1| putative gnat family acetyltransferase protein [Botrytis cinerea BcDW1]
Bcin11g03800	140.346	5.70315	274.989	48.2171	5.59147	5.23525e-114	8.94394e-112	11	1383778	1385051	+	1220	-	GO:0003677;GO:0046983	-	-	-	-	gi|472244975|gb|EMR89575.1| putative transcription factor mads protein [Botrytis cinerea BcDW1]
Bcin12g06630	1055.86	554.35	1557.36	2.80935	1.49024	6.45775e-113	1.08749e-110	12	2301882	2303387	+	1430	-	GO:0005975;GO:0008810	-	opiNOG23292	R	sp|P45699|GUNK_FUSOX Putative endoglucanase type K OS=Fusarium oxysporum PE=2 SV=1	gi|472244077|gb|EMR88707.1| putative glycoside hydrolase family 45 protein [Botrytis cinerea BcDW1]
Bcin10g00040	1505.84	876.343	2135.33	2.43664	1.28489	3.75828e-112	6.2398e-110	10	8662	21495	+	12612	Bcpks7	GO:0031177;GO:0008152;GO:0016740	K15394	COG1020;opiNOG01973	QI	sp|W7MLD7|FUS1_GIBM7 Fusarin C synthetase OS=Gibberella moniliformis (strain M3125 / FGSC 7600) GN=FUS1 PE=1 SV=1	gi|40787338|gb|AAR90243.1| polyketide synthase [Botrytis cinerea]
Bcin15g03040	665.361	298.728	1031.99	3.45462	1.78853	2.8119e-108	4.6037e-106	15	1064200	1065791	-	1541	-	GO:0016021	-	hypNOG12705	S	-	gi|347831545|emb|CCD47242.1| hypothetical protein BofuT4_P004010.1 [Botrytis cinerea T4]
Bcin02g05580	2689.02	3625.46	1752.57	0.483406	-1.04869	8.10151e-108	1.30823e-105	2	2008416	2012214	-	3751	-	-	-	-	-	-	gi|347841126|emb|CCD55698.1| hypothetical protein BofuT4_P152600.1 [Botrytis cinerea T4] &gt;gi|472238040|gb|EMR82917.1| hypothetical protein BcDW1_8466 [Botrytis cinerea BcDW1]
Bcin12g05810	1486.94	780.962	2192.92	2.80798	1.48953	1.58576e-107	2.52607e-105	12	2003964	2006410	-	2119	-	GO:0044550;GO:0004497;GO:0055114	-	opiNOG29971;euNOG14795;pleNOG07636	SC	sp|Q93NG3|DHPH_PAENI 2,6-dihydroxypyridine 3-monooxygenase OS=Paenarthrobacter nicotinovorans GN=dhpH PE=1 SV=1	gi|154301686|ref|XP_001551255.1| hypothetical protein BC1G_10170 [Botrytis cinerea B05.10]
Bcin02g06280	228.584	44.5448	412.624	9.26312	3.2115	9.13281e-106	1.43543e-103	2	2214031	2214903	-	820	-	-	-	opiNOG41299	S	-	gi|347841205|emb|CCD55777.1| hypothetical protein BofuT4_P153390.1 [Botrytis cinerea T4] &gt;gi|472237249|gb|EMR82154.1| hypothetical protein BcDW1_9184 [Botrytis cinerea BcDW1]
Bcin09g04610	674.395	310.307	1038.48	3.34663	1.74271	2.27076e-105	3.52206e-103	9	1628601	1630733	+	1838	-	GO:0046323;GO:0005887;GO:0005355;GO:0005351;GO:0015992;GO:1904659	-	opiNOG53854;opiNOG13982	R	sp|A1CPX0|QUTD_ASPCL Probable quinate permease OS=Aspergillus clavatus (strain ATCC 1007 / CBS 513.65 / DSM 816 / NCTC 3887 / NRRL 1) GN=qutD PE=3 SV=1	gi|154302441|ref|XP_001551630.1| hypothetical protein BC1G_09797 [Botrytis cinerea B05.10] &gt;gi|347827559|emb|CCD43256.1| similar to MFS sugar transporter [Botrytis cinerea T4] &gt;gi|472245756|gb|EMR90317.1| putative quinate permease protein [Botrytis cinerea BcDW1]
Bcin09g01970	2541.59	3426.97	1656.22	0.483291	-1.04904	1.14794e-104	1.7574e-102	9	720238	722756	-	2466	-	GO:0030246;GO:0004553;GO:0016021;GO:0005975	-	opiNOG01397;sordNOG09381	S	sp|Q8N0N3|BGBP_PENMO Beta-1,3-glucan-binding protein OS=Penaeus monodon PE=2 SV=1	gi|154300088|ref|XP_001550461.1| hypothetical protein BC1G_11233 [Botrytis cinerea B05.10] &gt;gi|347840611|emb|CCD55183.1| glycoside hydrolase family 16 protein [Botrytis cinerea T4] &gt;gi|472239214|gb|EMR84036.1| putative glycoside hydrolase family 16 protein [Botrytis cinerea BcDW1]
Bcin03g06720	1403.78	823.475	1984.09	2.40941	1.26868	2.99498e-104	4.52626e-102	3	2275485	2277891	-	2356	-	GO:0005623;GO:0045454	-	fuNOG03638;opiNOG08000;sorNOG02913	S	sp|Q6ICB0|DESI1_HUMAN Desumoylating isopeptidase 1 OS=Homo sapiens GN=DESI1 PE=1 SV=1	gi|472240556|gb|EMR85322.1| putative pul domain-containing protein [Botrytis cinerea BcDW1]
Bcin09g05340	427.992	155.805	700.178	4.49393	2.16798	6.25939e-104	9.33996e-102	9	1859693	1862219	+	2414	Bcbik5	GO:0005634;GO:0003677;GO:0000981;GO:0006357;GO:0008270	-	opiNOG08709;opiNOG06151	SK	sp|S0E028|BIK5_GIBF5 Bikaverin cluster transcription factor bik5 OS=Gibberella fujikuroi (strain CBS 195.34 / IMI 58289 / NRRL A-6831) GN=bik5 PE=2 SV=1	gi|591495199|gb|EXM24731.1| hypothetical protein FOTG_08221 [Fusarium oxysporum f. sp. vasinfectum 25433]
Bcin16g01550	5730.51	7392.76	4068.26	0.550303	-0.861701	3.12187e-103	4.60008e-101	16	642323	647184	+	4211	-	-	-	opiNOG59160;opiNOG46083;opiNOG74517;opiNOG08278;sorNOG05586	AS	-	gi|472244968|gb|EMR89569.1| putative pt repeat family protein [Botrytis cinerea BcDW1]
Bcin01g05550	9476.78	6908.86	12044.7	1.74337	0.801879	3.95215e-103	5.7516e-101	1	1940128	1944621	+	4272	Bccpa2	GO:0006807;GO:0046872;GO:0005524;GO:0005739;GO:0003824	K01955	sordNOG04869;sorNOG02466	F	sp|O94313|CARB_SCHPO Carbamoyl-phosphate synthase arginine-specific large chain OS=Schizosaccharomyces pombe (strain 972 / ATCC 24843) GN=arg4 PE=3 SV=1	gi|347829810|emb|CCD45507.1| similar to carbamoyl-phosphate synthase arginine-specific large chain [Botrytis cinerea T4] &gt;gi|472241313|gb|EMR86041.1| putative carbamoyl-phosphate synthase arginine-specific large chain protein [Botrytis cinerea BcDW1]
Bcin15g03870	696.643	285.186	1108.1	3.88554	1.95811	6.59171e-103	9.47599e-101	15	1359133	1360369	-	1180	-	GO:0030248;GO:0004553;GO:0005576;GO:0005975	K01181	COG3693;eurotNOG08661;COG2730;opiNOG07693	RG	sp|P62694|GUX1_HYPJE Exoglucanase 1 OS=Hypocrea jecorina GN=cbh1 PE=1 SV=1	gi|154318110|ref|XP_001558374.1| predicted protein [Botrytis cinerea B05.10] &gt;gi|347831423|emb|CCD47120.1| carbohydrate-Binding Module family 1 protein [Botrytis cinerea T4] &gt;gi|472237126|gb|EMR82037.1| putative endo beta- protein [Botrytis cinerea BcDW1]
Bcin13g05150	9645.98	7025.27	12266.7	1.74608	0.804121	1.65616e-102	2.35215e-100	13	1938355	1939564	+	1153	-	GO:0005634;GO:0000981;GO:0006357;GO:0000977	-	NOG162998;opiNOG46882;pleNOG05945	S	-	gi|347832521|emb|CCD48218.1| similar to transcription factor bZIP [Botrytis cinerea T4] &gt;gi|472242674|gb|EMR87360.1| putative bzip transcription factor protein [Botrytis cinerea BcDW1]
Bcin16g04990	5529.92	7148.01	3911.83	0.547261	-0.869699	2.89942e-102	4.06885e-100	16	1833595	1835345	-	1751	-	-	-	pleNOG00565;opiNOG45530	R	-	gi|472236026|gb|EMR80972.1| putative carbohydrate-binding -like protein [Botrytis cinerea BcDW1]
Bcin03g08110	426.247	693.459	159.035	0.229336	-2.12446	4.34746e-102	6.02917e-100	3	2789522	2790502	+	854	Bcscd1	GO:0042438;GO:0030411	K17740	opiNOG17819	S	sp|O14434|ARP1_ASPFU Scytalone dehydratase arp1 OS=Neosartorya fumigata (strain ATCC MYA-4609 / Af293 / CBS 101355 / FGSC A1100) GN=arp1 PE=2 SV=1	gi|347837865|emb|CCD52437.1| similar to conidial pigment biosynthesis scytalone dehydratase Arp1 [Botrytis cinerea T4] &gt;gi|472236359|gb|EMR81296.1| putative conidial pigment biosynthesis scytalone dehydratase arp1 protein [Botrytis cinerea BcDW1]
Bcin12g01150	740.633	1116.83	364.433	0.32631	-1.61568	1.36447e-101	1.87028e-99	12	393022	395139	-	2069	-	GO:0016021	-	opiNOG34919;pleNOG01537	S	-	gi|154317108|ref|XP_001557874.1| hypothetical protein BC1G_03456 [Botrytis cinerea B05.10] &gt;gi|347839174|emb|CCD53746.1| hypothetical protein BofuT4P67000006001 [Botrytis cinerea T4] &gt;gi|472243237|gb|EMR87895.1| hypothetical protein BcDW1_3430 [Botrytis cinerea BcDW1]
Bcin04g06660	11502.9	14530.8	8474.93	0.583238	-0.777842	1.7955e-101	2.43281e-99	4	2307343	2311647	+	4305	-	-	-	opiNOG77420;sordNOG05447	T	sp|A7Z033|T11L2_BOVIN T-complex protein 11-like protein 2 OS=Bos taurus GN=TCP11L2 PE=2 SV=1	gi|347829504|emb|CCD45201.1| similar to IQ calmodulin-binding motif domain protein [Botrytis cinerea T4] &gt;gi|472244040|gb|EMR88672.1| putative iq calmodulin-binding motif domain protein [Botrytis cinerea BcDW1]
Bcin09g02030	224.892	46.3744	403.41	8.69898	3.12085	3.25458e-101	4.35966e-99	9	747673	749615	+	1676	-	-	-	-	-	-	gi|154300104|ref|XP_001550469.1| predicted protein [Botrytis cinerea B05.10]
Bcin07g06550	6742.15	4862.14	8622.15	1.77332	0.826455	1.08099e-99	1.43177e-97	7	2411352	2414535	-	3028	Bcleu1	GO:0009098;GO:0004553;GO:0003861;GO:0016021;GO:0051539;GO:0005975;GO:0009316	K01702	opiNOG02615;sordNOG08023	E	sp|P55251|LEUC_RHIPU 3-isopropylmalate dehydratase OS=Rhizomucor pusillus GN=LEUA PE=3 SV=1	gi|347840715|emb|CCD55287.1| similar to 3-isopropylmalate dehydratase [Botrytis cinerea T4] &gt;gi|472246517|gb|EMR91050.1| putative 3-isopropylmalate dehydratase protein [Botrytis cinerea BcDW1]
Bcin04g00420	284.247	73.2133	495.28	6.76489	2.75807	1.78953e-98	2.34389e-96	4	163007	165858	-	2287	-	GO:0016787	-	opiNOG24757;opiNOG16416;sorNOG07217;opiNOG09009	SR	sp|O13716|AGN1_SCHPO Glucan endo-1,3-alpha-glucosidase agn1 OS=Schizosaccharomyces pombe (strain 972 / ATCC 24843) GN=agn1 PE=1 SV=2	gi|472244620|gb|EMR89229.1| putative alpha glucanase protein [Botrytis cinerea BcDW1]
Bcin01g03210	1798.52	871.118	2725.91	3.12921	1.6458	4.05063e-97	5.24712e-95	1	1156533	1159696	+	2367	-	GO:0016787	-	opiNOG16416;eurotNOG03505;opiNOG51235	R	sp|B6GX22|MU71A_PENRW Mutanase Pc12g07500 OS=Penicillium rubens (strain ATCC 28089 / DSM 1075 / NRRL 1951 / Wisconsin 54-1255) GN=PCH_Pc12g07500 PE=1 SV=1	gi|472237646|gb|EMR82535.1| putative glucan endo alpha-glucosidase agn1 protein [Botrytis cinerea BcDW1]
Bcin03g00400	267.25	70.9458	463.554	6.53391	2.70795	7.96069e-96	1.02001e-93	3	129596	130774	-	1179	-	GO:0008080	-	opiNOG37649;opiNOG63216;opiNOG45192	R	-	gi|347827838|emb|CCD43535.1| similar to GNAT family acetyltransferase [Botrytis cinerea T4] &gt;gi|472238428|gb|EMR83295.1| putative gnat family protein [Botrytis cinerea BcDW1]
Bcin13g05710	940.707	508.342	1373.07	2.70108	1.43353	1.30267e-95	1.65117e-93	13	2160124	2162783	-	2660	Bcgox1	-	K04618	opiNOG10035;sorNOG06503;sordNOG11180	R	sp|P0CS93|GAOA_GIBZA Galactose oxidase OS=Gibberella zeae GN=GAOA PE=1 SV=1	gi|472235584|gb|EMR80556.1| putative galactose oxidase precursor protein [Botrytis cinerea BcDW1] &gt;gi|507414478|emb|CCD33858.2| carbohydrate-Binding Module family 32 protein [Botrytis cinerea T4]
Bcin05g01530	2259.37	3854.59	664.157	0.172303	-2.53698	1.46254e-94	1.83409e-92	5	592858	596194	+	3084	-	GO:0016021;GO:0016740	-	sorNOG02914;opiNOG15789	S	-	gi|347440880|emb|CCD33801.1| hypothetical protein BofuT4_P064030.1 [Botrytis cinerea T4]
Bcin12g00870	171.047	27.3265	314.768	11.5188	3.52591	2.81304e-91	3.49054e-89	12	314576	316719	+	1797	-	GO:0005887;GO:1902475;GO:0015179;GO:0015297	-	COG0531;opiNOG00834	E	sp|P19807|HNM1_YEAST Choline transport protein OS=Saccharomyces cerevisiae (strain ATCC 204508 / S288c) GN=HNM1 PE=1 SV=1	gi|347839140|emb|CCD53712.1| similar to amino acid transporter [Botrytis cinerea T4] &gt;gi|472243262|gb|EMR87920.1| putative choline transport protein [Botrytis cinerea BcDW1]
Bcin12g02300	6546.11	9722.56	3369.67	0.346582	-1.52873	2.14595e-90	2.63505e-88	12	820695	823043	-	2287	-	GO:0046323;GO:0005887;GO:0005355;GO:0005351;GO:0015992;GO:1904659	-	opiNOG00669	R	sp|Q92253|RCO3_NEUCR Probable glucose transporter rco-3 OS=Neurospora crassa (strain ATCC 24698 / 74-OR23-1A / CBS 708.71 / DSM 1257 / FGSC 987) GN=rco-3 PE=3 SV=2	gi|154317527|ref|XP_001558083.1| hypothetical protein BC1G_03115 [Botrytis cinerea B05.10] &gt;gi|347837425|emb|CCD51997.1| similar to MFS sugar transporter [Botrytis cinerea T4] &gt;gi|472242550|gb|EMR87239.1| putative monosaccharide transporter protein [Botrytis cinerea BcDW1]
Bcin10g05800	5592.61	7126.21	4059	0.569588	-0.81201	3.05715e-90	3.71522e-88	10	2211810	2216683	-	4874	-	-	-	opiNOG45189;opiNOG34830	O	sp|Q9UTQ5|YL39_SCHPO Uncharacterized J domain-containing protein C1071.09c OS=Schizosaccharomyces pombe (strain 972 / ATCC 24843) GN=SPAC1071.09c PE=3 SV=1	gi|347836275|emb|CCD50847.1| hypothetical protein BofuT4_P086260.1 [Botrytis cinerea T4] &gt;gi|472240690|gb|EMR85446.1| hypothetical protein BcDW1_5925 [Botrytis cinerea BcDW1]
Bcin01g04710	4032.14	2864.05	5200.23	1.81569	0.860519	7.58591e-89	9.12476e-87	1	1723098	1725511	-	2284	Bcnop7	GO:0044786;GO:0005654;GO:0000462;GO:0003723;GO:0000466;GO:0030687;GO:0070545;GO:0000463;GO:0043021	K14843	sorNOG02619;COG5163;opiNOG00566	AJ	sp|A6SK81|PESC_BOTFB Pescadillo homolog OS=Botryotinia fuckeliana (strain B05.10) GN=nop7 PE=3 SV=1	gi|154295907|ref|XP_001548387.1| hypothetical protein BC1G_13323 [Botrytis cinerea B05.10] &gt;gi|229891427|sp|A6SK81.1|PESC_BOTFB RecName: Full=Pescadillo homolog; AltName: Full=Nucleolar protein 7 homolog &gt;gi|347829697|emb|CCD45394.1| similar to ribosome biogenesis protein Pescadillo [Botrytis cinerea T4] &gt;gi|472241391|gb|EMR86119.1| putative pescadillo protein [Botrytis cinerea BcDW1]
Bcin02g00160	29228.7	37081.2	21376.2	0.576471	-0.79468	1.84456e-88	2.19634e-86	2	156914	158177	+	1013	-	-	-	pleNOG05377;opiNOG40223	S	-	gi|154313003|ref|XP_001555828.1| hypothetical protein BC1G_05503 [Botrytis cinerea B05.10] &gt;gi|347832583|emb|CCD48280.1| similar to cipC-like antibiotic response protein [Botrytis cinerea T4] &gt;gi|472240136|gb|EMR84916.1| putative cipc-like antibiotic response protein [Botrytis cinerea BcDW1]
Bcin01g10310	2809.78	3831.61	1787.95	0.466633	-1.09964	3.69853e-88	4.35983e-86	1	3590983	3596547	-	5463	Bcgdb1	GO:0004135;GO:0005978;GO:0005980;GO:0004134;GO:0005737	K01196	sorNOG02614;opiNOG02012	G	sp|Q06625|GDE_YEAST Glycogen debranching enzyme OS=Saccharomyces cerevisiae (strain ATCC 204508 / S288c) GN=GDB1 PE=1 SV=1	gi|154314369|ref|XP_001556509.1| hypothetical protein BC1G_05278 [Botrytis cinerea B05.10] &gt;gi|472237333|gb|EMR82235.1| putative glycogen debranching enzyme protein [Botrytis cinerea BcDW1]
Bcin16g04210	818.135	438.82	1197.45	2.72879	1.44826	7.18244e-88	8.38284e-86	16	1533460	1535179	+	1590	Bcidl1	GO:0016702;GO:0006725;GO:0008199;GO:0055114	-	sorNOG00418;sordNOG10081;opiNOG09675	R	-	gi|347841391|emb|CCD55963.1| similar to extracellular dioxygenase [Botrytis cinerea T4]
Bcin12g05190	2894.82	2002.96	3786.67	1.89053	0.918794	1.58907e-86	1.83647e-84	12	1752254	1753543	-	1183	-	GO:0005829;GO:0055114;GO:0016491	K16066	opiNOG10001;sorNOG01761	Q	sp|Q9P7B4|YI13_SCHPO NADP-dependent 3-hydroxy acid dehydrogenase OS=Schizosaccharomyces pombe (strain 972 / ATCC 24843) GN=SPAC521.03 PE=1 SV=1	gi|347838232|emb|CCD52804.1| similar to NADP-dependent L-serine/L-allo-threonine dehydrogenase ydfG [Botrytis cinerea T4]
Bcin16g04050	11407.7	8631.27	14184.1	1.64334	0.716627	4.45806e-86	5.1021e-84	16	1480554	1482294	+	1603	-	GO:0006520;GO:0005829;GO:0055114;GO:0004354	K00262	sorNOG02929;opiNOG05535	E	sp|O93934|DHE4_BOTFU NADP-specific glutamate dehydrogenase OS=Botryotinia fuckeliana GN=gdhA PE=3 SV=1	gi|154294727|ref|XP_001547803.1| NADP-specific glutamate dehydrogenase [Botrytis cinerea B05.10] &gt;gi|347841364|emb|CCD55936.1| similar to NADP-specific glutamate dehydrogenase [Botrytis cinerea T4] &gt;gi|472235782|gb|EMR80740.1| putative nadp-specific glutamate dehydrogenase protein [Botrytis cinerea BcDW1]
Bcin09g02790	3412.02	4418.46	2405.59	0.54444	-0.877155	1.04915e-85	1.18917e-83	9	1000624	1003797	+	2822	-	GO:0019427;GO:0003987;GO:0005524;GO:0016208	K01895	pleNOG04808;opiNOG00481	I	sp|P16928|ACSA_EMENI Acetyl-coenzyme A synthetase OS=Emericella nidulans (strain FGSC A4 / ATCC 38163 / CBS 112.46 / NRRL 194 / M139) GN=facA PE=2 SV=2	gi|347828816|emb|CCD44513.1| similar to acetyl-coenzyme A synthetase 1 [Botrytis cinerea T4]
Bcin08g04050	744.037	391.238	1096.84	2.8035	1.48723	1.08369e-85	1.21663e-83	8	1570559	1572788	-	2026	-	-	-	opiNOG66403;pleNOG06697;opiNOG47566;opiNOG66408	S	-	gi|472246099|gb|EMR90647.1| hypothetical protein BcDW1_695 [Botrytis cinerea BcDW1]
Bcin04g05560	8671.98	11114.7	6229.26	0.560453	-0.835335	1.15254e-85	1.28171e-83	4	1929255	1930793	-	1539	-	-	-	sorNOG07928;pleNOG05763;opiNOG43493	S	-	gi|154316757|ref|XP_001557699.1| hypothetical protein BC1G_03796 [Botrytis cinerea B05.10] &gt;gi|472236158|gb|EMR81100.1| hypothetical protein BcDW1_10290 [Botrytis cinerea BcDW1]
Bcin04g01780	4954.25	6299.66	3608.83	0.57286	-0.803744	2.411e-85	2.65615e-83	4	695679	697949	+	2167	Bcach1	GO:0008775;GO:0005829;GO:0006084;GO:0005739;GO:0003986;GO:0006083;GO:0019679	K01067	sordNOG09969;COG0427;pleNOG01436;opiNOG03070	C	sp|P15937|ACH1_NEUCR Acetyl-CoA hydrolase OS=Neurospora crassa (strain ATCC 24698 / 74-OR23-1A / CBS 708.71 / DSM 1257 / FGSC 987) GN=acu-8 PE=3 SV=2	gi|154292268|ref|XP_001546710.1| acetyl-CoA hydrolase [Botrytis cinerea B05.10] &gt;gi|472241852|gb|EMR86560.1| putative acetyl- hydrolase protein [Botrytis cinerea BcDW1]
Bcin14g05500	733.689	384.385	1082.99	2.81747	1.4944	2.89836e-85	3.16351e-83	14	2089965	2092210	-	2200	Bcgod1	GO:0016614;GO:0050660;GO:0055114	-	opiNOG57362;COG2303;opiNOG06623	RE	sp|P81156|GOX_PENAG Glucose oxidase OS=Penicillium amagasakiense PE=1 SV=1	gi|40642966|emb|CAD88590.1| glucose oxidase [Botrytis cinerea] &gt;gi|472238120|gb|EMR82995.1| putative glucose oxidase protein [Botrytis cinerea BcDW1]
Bcin05g07510	200.549	45.4598	355.639	7.82315	2.96775	1.17678e-84	1.27265e-82	5	2653710	2655597	+	1429	-	GO:0044424;GO:0008168;GO:0032259	-	sorNOG07410;sordNOG09258;opiNOG19557	R	sp|O74529|YJ48_SCHPO Uncharacterized methyltransferase C70.08c OS=Schizosaccharomyces pombe (strain 972 / ATCC 24843) GN=SPCC70.08c PE=3 SV=1	gi|154300471|ref|XP_001550651.1| hypothetical protein BC1G_11059 [Botrytis cinerea B05.10] &gt;gi|347828368|emb|CCD44065.1| similar to type 11 methyltransferase [Botrytis cinerea T4]
Bcin10g04960	817.596	448.215	1186.98	2.64824	1.40503	1.98172e-84	2.12369e-82	10	1876154	1877291	-	1138	Bcpth1	GO:0032543;GO:0005739;GO:0004045	K01056	pleNOG00474;opiNOG41074;opiNOG44505	JR	sp|Q74FE6|PTH_GEOSL Peptidyl-tRNA hydrolase OS=Geobacter sulfurreducens (strain ATCC 51573 / DSM 12127 / PCA) GN=pth PE=3 SV=1	gi|347836476|emb|CCD51048.1| hypothetical protein BofuT4_P023160.1 [Botrytis cinerea T4]
Bcin03g03630	775.864	1129.14	422.588	0.374257	-1.4179	1.76612e-83	1.87558e-81	3	1223963	1225580	-	1441	-	GO:0000272;GO:0008810	K18576	opiNOG26314	R	sp|O94218|XGEA_ASPAC Xyloglucan-specific endo-beta-1,4-glucanase A OS=Aspergillus aculeatus GN=xgeA PE=1 SV=1	gi|154322503|ref|XP_001560566.1| hypothetical protein BC1G_00594 [Botrytis cinerea B05.10] &gt;gi|472240226|gb|EMR85004.1| putative xyloglucan-specific endo-beta glucanase precursor protein [Botrytis cinerea BcDW1]
Bcin11g00230	2213.68	2928.74	1498.62	0.511693	-0.966649	2.68555e-83	2.82654e-81	11	88317	92194	+	3828	Bcfrp1	-	-	sordNOG04663;opiNOG21887	R	-	gi|347441515|emb|CCD34436.1| similar to F-box domain-containing protein [Botrytis cinerea T4] &gt;gi|472242449|gb|EMR87142.1| putative f-box domain-containing protein [Botrytis cinerea BcDW1]
Bcin01g00800	1772.41	2382.96	1161.85	0.487566	-1.03633	1.82408e-82	1.90286e-80	1	304243	307216	+	2863	Bclcc8	GO:0016722;GO:0052716;GO:0005507;GO:0055114	-	sordNOG04279;opiNOG14772	Q	sp|Q96WM9|LAC2_BOTFU Laccase-2 OS=Botryotinia fuckeliana GN=lcc2 PE=2 SV=1	gi|154293446|ref|XP_001547254.1| hypothetical protein BC1G_14349 [Botrytis cinerea B05.10] &gt;gi|347841095|emb|CCD55667.1| hypothetical protein BofuT4_P154790.1 [Botrytis cinerea T4] &gt;gi|472245388|gb|EMR89962.1| putative multicopper oxidase protein [Botrytis cinerea BcDW1]
Bcin14g01770	2209.37	1496.53	2922.21	1.95265	0.965432	6.00209e-82	6.20637e-80	14	761601	764236	-	2449	-	GO:0055085;GO:0016021	-	opiNOG03553	R	sp|A0A161CLJ6|MRR1_MONRU Citrinin biosynthesis cluster MFS transporter mrr1 OS=Monascus ruber GN=mrr1 PE=3 SV=1	gi|472244246|gb|EMR88871.1| putative mfs multidrug protein [Botrytis cinerea BcDW1]
Bcin02g00470	1195.42	1656.87	733.974	0.442988	-1.17466	1.39965e-80	1.4347e-78	2	259735	261748	-	1891	-	GO:0055114;GO:0016491	K17742	sorNOG04181;opiNOG12282	Q	sp|G0RH19|LXR3_HYPJQ L-xylulose reductase OS=Hypocrea jecorina (strain QM6a) GN=lxr3 PE=1 SV=1	gi|154313087|ref|XP_001555870.1| hypothetical protein BC1G_05545 [Botrytis cinerea B05.10] &gt;gi|347832630|emb|CCD48327.1| similar to L-xylulose reductase [Botrytis cinerea T4] &gt;gi|472240108|gb|EMR84888.1| putative sorbitol utilization protein sou2 protein [Botrytis cinerea BcDW1]
Bcin01g09540	2021.98	961.842	3082.11	3.20439	1.68005	2.97959e-79	3.02788e-77	1	3307939	3309042	+	990	-	-	-	-	-	-	gi|154308538|ref|XP_001553605.1| predicted protein [Botrytis cinerea B05.10] &gt;gi|347826625|emb|CCD42322.1| hypothetical protein BofuT4P9000014001 [Botrytis cinerea T4] &gt;gi|472242752|gb|EMR87433.1| hypothetical protein BcDW1_3886 [Botrytis cinerea BcDW1]
Bcin15g04550	952.947	549.951	1355.94	2.46557	1.30192	4.9696e-79	5.00697e-77	15	1564579	1566182	+	1604	-	GO:0016021	-	opiNOG73941;opiNOG39070	SR	-	gi|347441272|emb|CCD34193.1| hypothetical protein BofuT4_P104090.1 [Botrytis cinerea T4] &gt;gi|472246684|gb|EMR91214.1| hypothetical protein BcDW1_160 [Botrytis cinerea BcDW1]
Bcin16g00280	620.128	927.422	312.833	0.337315	-1.56783	6.30562e-79	6.29921e-77	16	174652	176227	-	1576	-	-	-	opiNOG43545;pleNOG05690	S	-	gi|154311566|ref|XP_001555112.1| hypothetical protein BC1G_06242 [Botrytis cinerea B05.10] &gt;gi|347833716|emb|CCD49413.1| hypothetical protein BofuT4_P027830.1 [Botrytis cinerea T4]
Bcin14g05330	245.496	74.207	416.784	5.61651	2.48967	7.57924e-79	7.50791e-77	14	2035239	2036776	-	1439	-	GO:0016702;GO:0006725;GO:0008199;GO:0055114	-	opiNOG20456;COG3485	QR	-	gi|154299611|ref|XP_001550224.1| hypothetical protein BC1G_10768 [Botrytis cinerea B05.10] &gt;gi|472238136|gb|EMR83011.1| putative gpi anchored protein [Botrytis cinerea BcDW1]
Bcin09g01610	623.8	923.376	324.224	0.351129	-1.50993	1.35841e-78	1.33441e-76	9	607730	609946	+	2162	Bchex4	GO:0046323;GO:0005887;GO:0005355;GO:0005351;GO:0015992;GO:1904659	-	opiNOG12367	R	sp|P39932|STL1_YEAST Sugar transporter STL1 OS=Saccharomyces cerevisiae (strain ATCC 204508 / S288c) GN=STL1 PE=1 SV=2	gi|154305818|ref|XP_001553310.1| hypothetical protein BC1G_08140 [Botrytis cinerea B05.10] &gt;gi|347840562|emb|CCD55134.1| similar to MFS sugar transporter [Botrytis cinerea T4]
Bcin03g02790	7389.62	9190.6	5588.64	0.608082	-0.717662	2.787e-77	2.71514e-75	3	926366	928590	-	2057	Bcsec61	GO:0005783;GO:0005794;GO:0016021;GO:0015031	K10956	opiNOG06193;sorNOG01513	U	sp|Q870W0|SC61A_NEUCR Protein transport protein SEC61 subunit alpha OS=Neurospora crassa (strain ATCC 24698 / 74-OR23-1A / CBS 708.71 / DSM 1257 / FGSC 987) GN=sec-61 PE=3 SV=1	gi|347829152|emb|CCD44849.1| similar to transport protein Sec61 subunit alpha [Botrytis cinerea T4] &gt;gi|472238572|gb|EMR83431.1| putative protein transport protein sec61 alpha subunit protein [Botrytis cinerea BcDW1]
Bcin15g03050	880.322	414.115	1346.53	3.25158	1.70114	3.27013e-77	3.1597e-75	15	1066112	1067781	+	1670	-	GO:0016020;GO:0016757	-	pleNOG06718;opiNOG26119	S	sp|Q9UTR6|OCH1_SCHPO Initiation-specific alpha-1,6-mannosyltransferase OS=Schizosaccharomyces pombe (strain 972 / ATCC 24843) GN=och1 PE=1 SV=2	gi|154317892|ref|XP_001558265.1| hypothetical protein BC1G_02929 [Botrytis cinerea B05.10] &gt;gi|347831544|emb|CCD47241.1| glycosyltransferase family 32 protein [Botrytis cinerea T4] &gt;gi|472242990|gb|EMR87663.1| putative initiation-specific alpha mannosyltransferase protein [Botrytis cinerea BcDW1]
Bcin09g05650	1329.26	1944.35	714.164	0.367302	-1.44496	4.71924e-77	4.5228e-75	9	1976870	1978211	-	1268	-	-	-	pleNOG06973;opiNOG22099	S	-	gi|154302792|ref|XP_001551805.1| hypothetical protein BC1G_09511 [Botrytis cinerea B05.10] &gt;gi|347836240|emb|CCD50812.1| similar to nucleoside-diphosphate-sugar epimerase [Botrytis cinerea T4]
Bcin07g06750	777.651	1118.41	436.891	0.390636	-1.3561	5.24352e-76	4.98472e-74	7	2500780	2502193	-	1362	-	GO:0046872;GO:0003676	-	COG5048;opiNOG04764;opiNOG66917	R	sp|Q9US36|KLF1_SCHPO Zinc finger protein klf1 OS=Schizosaccharomyces pombe (strain 972 / ATCC 24843) GN=klf1 PE=2 SV=1	gi|347840678|emb|CCD55250.1| similar to transcription factor Zn, C2H2 [Botrytis cinerea T4] &gt;gi|472237608|gb|EMR82498.1| putative krueppel c2h2-type zinc finger protein [Botrytis cinerea BcDW1]
Bcin03g02570	1276.41	685.853	1866.97	2.72211	1.44472	7.77769e-76	7.33467e-74	3	847390	848598	-	1097	-	GO:0090002;GO:0045121;GO:0016021;GO:0032126;GO:0070941;GO:0005886	-	opiNOG41542;sordNOG15235	S	-	gi|347829184|emb|CCD44881.1| hypothetical protein BofuT4_P052300.1 [Botrytis cinerea T4] &gt;gi|472239736|gb|EMR84534.1| putative non-classical export protein [Botrytis cinerea BcDW1]
Bcin07g02980	1123.66	1640.41	606.915	0.369977	-1.43449	9.20713e-76	8.61378e-74	7	1093223	1094940	-	1718	-	GO:0010181;GO:0005622;GO:0003959;GO:0055114	K00354	COG1902;opiNOG04856	C	sp|A2TBU0|EASA_EPIFI Probable inactive reductase easA OS=Epichloe festucae var. lolii GN=easA PE=2 SV=1	gi|154318608|ref|XP_001558622.1| NADPH dehydrogenase [Botrytis cinerea B05.10] &gt;gi|347830665|emb|CCD46362.1| similar to NADH:flavin oxidoreductase/NADH oxidase family protein [Botrytis cinerea T4] &gt;gi|472235928|gb|EMR80876.1| putative nadh:flavin oxidoreductase nadh oxidase family protein [Botrytis cinerea BcDW1]
Bcin13g01670	365.537	144.812	586.261	4.04842	2.01736	9.91111e-76	9.19938e-74	13	600272	602586	-	2268	-	GO:0090305;GO:0004519	K15326	opiNOG00200;sordNOG11917;sorNOG04237	S	-	gi|472236275|gb|EMR81213.1| putative trna splicing endonuclease subunit protein [Botrytis cinerea BcDW1]
Bcin06g02760	774.741	1111.84	437.643	0.393621	-1.34512	2.88088e-75	2.65311e-73	6	939509	941765	-	2188	-	-	-	opiNOG03520;pleNOG03860	S	sp|O55125|NIPS1_MOUSE Protein NipSnap homolog 1 OS=Mus musculus GN=Nipsnap1 PE=1 SV=1	gi|154322346|ref|XP_001560488.1| hypothetical protein BC1G_01320 [Botrytis cinerea B05.10] &gt;gi|347833273|emb|CCD48970.1| similar to nipsnap family protein [Botrytis cinerea T4]
Bcin07g06010	13689.2	10635	16743.4	1.57436	0.654763	3.58454e-75	3.27555e-73	7	2221998	2224175	-	1705	Bcthi4	GO:0005634;GO:0042802;GO:0006950;GO:0052837;GO:0055114;GO:0009228;GO:0005829;GO:0000002;GO:0008198;GO:0016491	K03146	sordNOG07584;pleNOG02677;opiNOG01178	R	sp|A7EWL8|THI4_SCLS1 Thiamine thiazole synthase OS=Sclerotinia sclerotiorum (strain ATCC 18683 / 1980 / Ss-1) GN=SS1G_09727 PE=3 SV=1	gi|154298358|ref|XP_001549602.1| thiazole biosynthetic enzyme [Botrytis cinerea B05.10] &gt;gi|347840794|emb|CCD55366.1| similar to thiazole biosynthetic enzyme [Botrytis cinerea T4] &gt;gi|472239902|gb|EMR84691.1| putative thiazole biosynthetic enzyme protein [Botrytis cinerea BcDW1]
Bcin14g01790	3415.18	2472.97	4357.4	1.76201	0.817225	4.4993e-75	4.07983e-73	14	769111	771266	+	1958	CND13	GO:0046872	-	opiNOG24382;sorNOG04855;sordNOG04208	RK	-	gi|472244247|gb|EMR88872.1| putative c2h2 transcription factor protein [Botrytis cinerea BcDW1]
Bcin03g02760	1585.52	1046.29	2124.74	2.03074	1.022	8.39655e-75	7.55561e-73	3	908258	910794	-	2484	Bcap4	GO:0006508;GO:0030163;GO:0004190	-	opiNOG10425;sorNOG03893	O	sp|Q8NKB6|OPSB_ASPOR Probable aspartic-type endopeptidase opsB OS=Aspergillus oryzae (strain ATCC 42149 / RIB 40) GN=opsB PE=2 SV=1	gi|154311375|ref|XP_001555017.1| hypothetical protein BC1G_06540 [Botrytis cinerea B05.10] &gt;gi|114149215|gb|AAR87747.3| aspartic proteinase precursor, partial [Botrytis cinerea] &gt;gi|347829155|emb|CCD44852.1| similar to aspartic-type endopeptidase opsB [Botrytis cinerea T4] &gt;gi|472238575|gb|EMR83434.1| putative aspartic-type endopeptidase protein [Botrytis cinerea BcDW1]
Bcin04g03100	10093.7	7778.63	12408.8	1.59524	0.673777	2.25858e-74	2.01698e-72	4	1107777	1109582	-	1584	Bcilv5	GO:0042645;GO:0016853;GO:0009097;GO:0004455;GO:0055114;GO:0003690;GO:0009099;GO:0046872;GO:0000002	K00053	sordNOG05022;sorNOG01435;opiNOG08348	E	sp|P38674|ILV5_NEUCR Ketol-acid reductoisomerase, mitochondrial OS=Neurospora crassa (strain ATCC 24698 / 74-OR23-1A / CBS 708.71 / DSM 1257 / FGSC 987) GN=ilv-2 PE=3 SV=2	gi|154315742|ref|XP_001557193.1| ketol-acid reductoisomerase, mitochondrial precursor [Botrytis cinerea B05.10] &gt;gi|347841985|emb|CCD56557.1| similar to ketol-acid reductoisomerase [Botrytis cinerea T4] &gt;gi|472238339|gb|EMR83207.1| putative ketol-acid reductoisomerase protein [Botrytis cinerea BcDW1]
Bcin13g00950	1356.05	873.162	1838.94	2.10607	1.07455	8.55015e-74	7.57813e-72	13	349838	351524	-	1613	-	-	-	opiNOG48499;sordNOG14901	S	-	gi|347840053|emb|CCD54625.1| hypothetical protein BofuT4_P126730.1 [Botrytis cinerea T4]
Bcin14g04420	349.921	142.905	556.938	3.89725	1.96246	9.67112e-74	8.5077e-72	14	1732123	1734057	-	1794	-	-	-	sordNOG07353;opiNOG15792	S	sp|Q5UQ60|YL662_MIMIV Uncharacterized protein L662 OS=Acanthamoeba polyphaga mimivirus GN=MIMI_L662 PE=4 SV=1	gi|347835415|emb|CCD49987.1| hypothetical protein BofuT4_P092590.1 [Botrytis cinerea T4]
Bcin10g04710	1994.65	2659.41	1329.88	0.500066	-0.999809	1.78699e-73	1.56037e-71	10	1808951	1811680	+	2730	-	GO:0016021	-	-	-	-	gi|154316127|ref|XP_001557385.1| predicted protein [Botrytis cinerea B05.10]
Bcin09g02340	189.875	47.8396	331.91	6.93797	2.79451	2.223e-73	1.92682e-71	9	847501	849796	+	1933	-	GO:0016705;GO:0020037;GO:0005506;GO:0004497;GO:0016125;GO:0055114	-	COG2124;sorNOG06588;opiNOG14256	Q	sp|Q27515|C13A6_CAEEL Putative cytochrome P450 CYP13A6 OS=Caenorhabditis elegans GN=cyp-13A6 PE=3 SV=1	gi|347828751|emb|CCD44448.1| similar to cytochrome P450 monooxygenase [Botrytis cinerea T4] &gt;gi|472244115|gb|EMR88744.1| putative cytochrome p450 monooxygenase protein [Botrytis cinerea BcDW1]
Bcin06g04540	114.947	12.7688	217.125	17.0043	4.08783	2.34534e-72	2.01802e-70	6	1544428	1546110	-	1434	-	GO:0008171;GO:0032259	K17649	opiNOG52617;opiNOG04420	R	sp|B8NJH3|LEPI_ASPFN O-methyltransferase lepI OS=Aspergillus flavus (strain ATCC 200026 / FGSC A1120 / NRRL 3357 / JCM 12722 / SRRC 167) GN=lepI PE=3 SV=1	gi|347842229|emb|CCD56801.1| similar to o-methyltransferase [Botrytis cinerea T4] &gt;gi|472241735|gb|EMR86447.1| putative o-methyltransferase b protein [Botrytis cinerea BcDW1]
Bcin08g02680	5349.01	4020.31	6677.7	1.66099	0.732043	2.60603e-72	2.22608e-70	8	1019306	1022966	-	3279	-	-	-	opiNOG39791;sordNOG12260;COG2340;sorNOG04727	S	sp|D4B327|PRY1_ARTBC Probable pathogenesis-related protein ARB_02861 OS=Arthroderma benhamiae (strain ATCC MYA-4681 / CBS 112371) GN=ARB_02861 PE=3 SV=2	gi|154303148|ref|XP_001551982.1| hypothetical protein BC1G_09594 [Botrytis cinerea B05.10] &gt;gi|347839356|emb|CCD53928.1| hypothetical protein BofuT4_P131080.1 [Botrytis cinerea T4] &gt;gi|472241598|gb|EMR86313.1| putative scp-like extracellular protein [Botrytis cinerea BcDW1]
Bcin13g01430	13345.5	17961	8729.96	0.486052	-1.04082	3.98095e-71	3.37608e-69	13	535524	537339	-	1682	-	GO:0055114;GO:0016624	K00166	opiNOG03407;sordNOG05510;sorNOG03421	C	sp|P50136|ODBA_MOUSE 2-oxoisovalerate dehydrogenase subunit alpha, mitochondrial OS=Mus musculus GN=Bckdha PE=1 SV=1	gi|347839979|emb|CCD54551.1| similar to 2-oxoisovalerate dehydrogenase subunit alpha [Botrytis cinerea T4]
Bcin05g04870	2295.78	2977.88	1613.68	0.541888	-0.883933	5.11108e-71	4.30353e-69	5	1725806	1728797	+	2701	-	GO:0000104;GO:0055114	-	opiNOG01148	C	sp|O13755|OSM1_SCHPO Fumarate reductase OS=Schizosaccharomyces pombe (strain 972 / ATCC 24843) GN=osm1 PE=3 SV=1	gi|347839065|emb|CCD53637.1| similar to fumarate reductase [Botrytis cinerea T4] &gt;gi|472235343|gb|EMR80321.1| putative fumarate reductase protein [Botrytis cinerea BcDW1]
Bcin02g05460	3183.39	4051.15	2315.64	0.5716	-0.806922	1.82108e-70	1.52248e-68	2	1961143	1966426	+	5154	-	GO:0005634;GO:0000981;GO:0006357;GO:0008270	-	opiNOG58602;opiNOG07782;sordNOG04593;sorNOG02152	S	sp|Q9UT46|MOC3_SCHPO Transcriptional regulatory protein moc3 OS=Schizosaccharomyces pombe (strain 972 / ATCC 24843) GN=moc3 PE=1 SV=4	gi|472238028|gb|EMR82905.1| putative c6 transcription factor protein [Botrytis cinerea BcDW1]
Bcin06g02350	4434.23	3305.01	5563.46	1.68334	0.751327	1.95437e-70	1.6224e-68	6	819760	822221	+	1990	Bcnog2	GO:0000055;GO:0005654;GO:0005730;GO:0005525;GO:0030687;GO:0003924	K14537	opiNOG00527	R	sp|Q7SHR8|NOG2_NEUCR Nucleolar GTP-binding protein 2 OS=Neurospora crassa (strain ATCC 24698 / 74-OR23-1A / CBS 708.71 / DSM 1257 / FGSC 987) GN=nog-2 PE=3 SV=1	gi|154322240|ref|XP_001560435.1| hypothetical protein BC1G_01267 [Botrytis cinerea B05.10] &gt;gi|347833327|emb|CCD49024.1| hypothetical protein BofuT4_P029000.1 [Botrytis cinerea T4] &gt;gi|472243855|gb|EMR88494.1| putative nucleolar gtp-binding protein 2 protein [Botrytis cinerea BcDW1]
Bcin02g00230	2147.68	2876.46	1418.89	0.493278	-1.01953	3.56241e-70	2.93663e-68	2	192877	194449	+	1451	-	GO:0055114;GO:0016491	-	opiNOG13665;COG0656	R	sp|O13848|I3ACR_SCHPO NAD/NADP-dependent indole-3-acetaldehyde reductase OS=Schizosaccharomyces pombe (strain 972 / ATCC 24843) GN=SPAC19G12.09 PE=1 SV=1	gi|347832595|emb|CCD48292.1| similar to aldo/keto reductase family oxidoreductase [Botrytis cinerea T4] &gt;gi|472240128|gb|EMR84908.1| putative ketoreductase protein [Botrytis cinerea BcDW1]
Bcin08g05090	367.238	142.47	592.006	4.15529	2.05495	4.23943e-70	3.47044e-68	8	1928435	1929912	+	1414	-	GO:0016705;GO:0005506;GO:0055114;GO:0031418	-	sorNOG04663;opiNOG29785	S	-	gi|347826816|emb|CCD42513.1| hypothetical protein BofuT4_P075960.1 [Botrytis cinerea T4]
Bcin15g05600	1980.94	2918.93	1042.96	0.357308	-1.48476	6.223e-70	5.05908e-68	15	1949346	1951675	+	2184	CND9	GO:0019594;GO:0005576;GO:0055114;GO:0008926;GO:0050662	K00009	sordNOG07352;sorNOG00696;opiNOG00574	CG	sp|A7F8U1|MTLD_SCLS1 Mannitol-1-phosphate 5-dehydrogenase OS=Sclerotinia sclerotiorum (strain ATCC 18683 / 1980 / Ss-1) GN=SS1G_14022 PE=3 SV=1	gi|347827732|emb|CCD43429.1| CND9, similar to mannitol-1-phosphate 5-dehydrogenase [Botrytis cinerea T4]
Bcin05g05160	334.294	528.247	140.341	0.265674	-1.91227	1.74848e-69	1.41172e-67	5	1827826	1829550	-	1474	-	-	-	pleNOG02268;opiNOG56845	R	-	gi|154320848|ref|XP_001559740.1| predicted protein [Botrytis cinerea B05.10]
Bcin10g03040	336.629	140.245	533.014	3.80059	1.92622	3.70398e-69	2.97024e-67	10	1125855	1127547	+	1693	-	-	-	opiNOG21218	S	sp|K3VJJ1|FCK3_FUSPC Probable glycosyl transferase FCK3 OS=Fusarium pseudograminearum (strain CS3096) GN=FCK3 PE=2 SV=1	gi|154315204|ref|XP_001556925.1| hypothetical protein BC1G_04641 [Botrytis cinerea B05.10] &gt;gi|472243499|gb|EMR88154.1| putative capsule polysaccharide biosynthesis protein [Botrytis cinerea BcDW1]
Bcin13g02240	8234.78	6383.61	10086	1.57998	0.659903	1.82877e-68	1.45659e-66	13	780717	784550	-	3595	Bckap123	GO:0031965;GO:0006607;GO:0008565;GO:0000060;GO:0008139;GO:0008536;GO:0034399;GO:0006610;GO:0005829;GO:0000059	K20221	opiNOG00880;pleNOG03135	YU	sp|O60100|IMB4_SCHPO Probable importin subunit beta-4 OS=Schizosaccharomyces pombe (strain 972 / ATCC 24843) GN=kap123 PE=3 SV=1	gi|347839873|emb|CCD54445.1| similar to importin subunit beta-4 [Botrytis cinerea T4] &gt;gi|472243640|gb|EMR88287.1| putative importin beta-4 subunit protein [Botrytis cinerea BcDW1]
Bcin12g00940	4641.82	5790.23	3493.41	0.60333	-0.728982	4.62023e-68	3.65526e-66	12	331346	332992	-	1470	-	GO:0008152;GO:0016747	-	opiNOG16609;opiNOG00388;pleNOG04192	I	sp|P33290|THIKA_CANTR 3-ketoacyl-CoA thiolase A, peroxisomal OS=Candida tropicalis PE=3 SV=1	gi|154317156|ref|XP_001557898.1| hypothetical protein BC1G_03480 [Botrytis cinerea B05.10] &gt;gi|347839150|emb|CCD53722.1| similar to 3-ketoacyl-coA thiolase [Botrytis cinerea T4] &gt;gi|472243257|gb|EMR87915.1| putative 3-ketoacyl- ketothiolase protein [Botrytis cinerea BcDW1]
Bcin02g04840	335.992	539.436	132.547	0.245715	-2.02494	5.33519e-68	4.19275e-66	2	1720939	1723280	-	2185	-	GO:0055085;GO:0006817;GO:0005887;GO:0005315;GO:0022891	K08176	opiNOG07179	P	sp|Q7RVX9|PHO5_NEUCR Repressible high-affinity phosphate permease OS=Neurospora crassa (strain ATCC 24698 / 74-OR23-1A / CBS 708.71 / DSM 1257 / FGSC 987) GN=pho-5 PE=1 SV=2	gi|154305146|ref|XP_001552976.1| hypothetical protein BC1G_08663 [Botrytis cinerea B05.10] &gt;gi|347838753|emb|CCD53325.1| similar to inorganic phosphate transporter [Botrytis cinerea T4] &gt;gi|472241911|gb|EMR86616.1| putative phosphate:h+ symporter protein [Botrytis cinerea BcDW1]
Bcin10g05310	2563.43	1841.73	3285.12	1.78372	0.834887	7.97012e-68	6.22197e-66	10	2006592	2008504	-	1628	Bcleu2	GO:0009098;GO:0000287;GO:0003862;GO:0005829;GO:0051287;GO:0055114	K00052	opiNOG03899	E	sp|Q9Y897|LEU3_ZYMTR 3-isopropylmalate dehydrogenase OS=Zymoseptoria tritici GN=LEUC PE=3 SV=1	gi|154292482|ref|XP_001546815.1| hypothetical protein BC1G_14880 [Botrytis cinerea B05.10] &gt;gi|347836530|emb|CCD51102.1| similar to beta-IPM (isopropylmalate) dehydrogenase [Botrytis cinerea T4] &gt;gi|472240189|gb|EMR84968.1| putative 3-isopropylmalate dehydrogenase protein [Botrytis cinerea BcDW1]
Bcin03g05330	8441.93	6551.05	10332.8	1.57728	0.657435	1.01802e-67	7.895e-66	3	1803417	1805346	+	1723	-	GO:0042819;GO:0042823;GO:0003824	K06215	pleNOG00608;opiNOG02847	H	sp|O59905|PDX1_CERNC Pyridoxal 5&apos;-phosphate synthase subunit PDX1 OS=Cercospora nicotianae GN=PDX1 PE=1 SV=1	gi|347837010|emb|CCD51582.1| similar to pyridoxine biosynthesis protein [Botrytis cinerea T4] &gt;gi|472246173|gb|EMR90717.1| putative pyridoxine biosynthesis protein [Botrytis cinerea BcDW1]
Bcin03g07670	8166.58	10631.4	5701.76	0.536314	-0.898851	1.51138e-67	1.16445e-65	3	2586050	2590937	+	4176	Bcgdh2	GO:0005829;GO:0004352;GO:0005739;GO:0019551;GO:0055114	K15371	opiNOG05810;sorNOG00730;sordNOG06910	E	sp|P00365|DHE2_NEUCR NAD-specific glutamate dehydrogenase OS=Neurospora crassa (strain ATCC 24698 / 74-OR23-1A / CBS 708.71 / DSM 1257 / FGSC 987) GN=gdh-1 PE=1 SV=4	gi|472238936|gb|EMR83771.1| putative nad-specific glutamate dehydrogenase protein [Botrytis cinerea BcDW1]
Bcin06g03440	3437.24	4769.01	2105.47	0.441489	-1.17955	1.75324e-67	1.34203e-65	6	1201039	1202912	+	1736	Bcaox	GO:0046872;GO:0016021;GO:0005743;GO:0070469;GO:0055114;GO:0009916	-	opiNOG11326	C	sp|Q8NJ59|AOX_BOTFU Alternative oxidase, mitochondrial OS=Botryotinia fuckeliana GN=aox PE=2 SV=1	gi|154313707|ref|XP_001556179.1| alternative oxidase [Botrytis cinerea B05.10]
Bcin12g01330	2264.08	2923.41	1604.75	0.548931	-0.865304	1.79335e-67	1.36387e-65	12	460220	461940	+	1721	-	-	-	opiNOG60085	S	-	gi|154317064|ref|XP_001557852.1| hypothetical protein BC1G_03434 [Botrytis cinerea B05.10] &gt;gi|347839203|emb|CCD53775.1| hypothetical protein BofuT4_P133290.1 [Botrytis cinerea T4]
Bcin10g00140	3028.86	5582.36	475.363	0.0851545	-3.55377	8.42336e-67	6.36504e-65	10	51187	52794	-	1500	-	GO:0055114;GO:0016491	K17739	opiNOG10840;sordNOG05924;sordNOG06406;opiNOG65978	Q	sp|Q00791|STCU_EMENI Versicolorin reductase OS=Emericella nidulans (strain FGSC A4 / ATCC 38163 / CBS 112.46 / NRRL 194 / M139) GN=stcU PE=3 SV=2	gi|630019682|ref|XP_007833498.1| hypothetical protein PFICI_06726 [Pestalotiopsis fici W106-1] &gt;gi|573062016|gb|ETS81724.1| hypothetical protein PFICI_06726 [Pestalotiopsis fici W106-1]
Bcin15g02310	1615.68	2129.9	1101.46	0.517144	-0.951362	9.81116e-67	7.36649e-65	15	810382	812781	+	2400	-	-	-	opiNOG03473;sordNOG04308;sorNOG01412	K	sp|P23762|NMR1_NEUCR Nitrogen metabolite repression protein nmr OS=Neurospora crassa (strain ATCC 24698 / 74-OR23-1A / CBS 708.71 / DSM 1257 / FGSC 987) GN=nmr PE=1 SV=2	gi|154298297|ref|XP_001549572.1| hypothetical protein BC1G_11993 [Botrytis cinerea B05.10] &gt;gi|347831648|emb|CCD47345.1| similar to nitrogen metabolic regulation protein [Botrytis cinerea T4]
Bcin09g01030	1350.19	893.06	1807.32	2.02374	1.01702	1.6285e-66	1.21498e-64	9	387914	389236	+	1225	-	-	-	opiNOG42332	S	-	gi|154292187|ref|XP_001546670.1| hypothetical protein BC1G_14715 [Botrytis cinerea B05.10]
Bcin01g01040	2057.75	1451.48	2664.01	1.83537	0.876074	3.67905e-66	2.72759e-64	1	406100	409460	+	3310	Bcutp4	GO:0072686;GO:0030686;GO:0000462;GO:0032040;GO:0045943;GO:0019013;GO:0034455	K14548	sordNOG06887;opiNOG07893	R	sp|O60161|UTP4_SCHPO U3 small nucleolar RNA-associated protein 4 OS=Schizosaccharomyces pombe (strain 972 / ATCC 24843) GN=utp4 PE=3 SV=1	gi|154312427|ref|XP_001555541.1| hypothetical protein BC1G_05816 [Botrytis cinerea B05.10] &gt;gi|347841828|emb|CCD56400.1| similar to small nucleolar ribonucleoprotein complex subunit [Botrytis cinerea T4]
Bcin10g05490	412.845	196.558	629.132	3.20074	1.67841	1.21503e-65	8.95171e-64	10	2067695	2070483	-	2471	Bcku80	GO:0071481;GO:0043564;GO:0000784;GO:0005524;GO:0071480;GO:0003690;GO:0032508;GO:0004003;GO:0042162;GO:0003684;GO:0005829;GO:0006303;GO:0006310;GO:0000723	K10885	opiNOG07726;sordNOG09612	L	sp|Q2H6C5|KU80_CHAGB ATP-dependent DNA helicase II subunit 2 OS=Chaetomium globosum (strain ATCC 6205 / CBS 148.51 / DSM 1962 / NBRC 6347 / NRRL 1970) GN=KU80 PE=3 SV=1	gi|347836338|emb|CCD50910.1| similar to ATP-dependent DNA helicase II subunit 2 [Botrytis cinerea T4] &gt;gi|472240170|gb|EMR84949.1| putative ku family dna protein [Botrytis cinerea BcDW1]
Bcin03g03390	1662.18	1144.26	2180.11	1.90526	0.92999	3.72771e-65	2.72933e-63	3	1134158	1135657	-	1060	Bcsod1	GO:0004784;GO:0019430;GO:0005507;GO:0008270;GO:0055114;GO:0005737	K04565	opiNOG25572	P	sp|Q70Q35|SODC_BOTFU Superoxide dismutase [Cu-Zn] OS=Botryotinia fuckeliana GN=sod1 PE=3 SV=3	gi|154322431|ref|XP_001560530.1| superoxide dismutase Cu-Zn [Botrytis cinerea B05.10] &gt;gi|51701964|sp|Q70Q35.3|SODC_BOTFU RecName: Full=Superoxide dismutase [Cu-Zn] &gt;gi|40642968|emb|CAD88591.1| superoxide dismutase [Botrytis cinerea] &gt;gi|347442004|emb|CCD34925.1| Sod1, superoxide dismutase [Botrytis cinerea T4] &gt;gi|472241428|gb|EMR86154.1| putative superoxide dismutase protein [Botryt…
Bcin13g03640	2320.93	2977.85	1664	0.558792	-0.839617	5.869e-65	4.2706e-63	13	1263463	1265974	-	2405	-	GO:0009277;GO:0004553;GO:0016757;GO:0006037;GO:0031505;GO:0000144	-	sorNOG07092;opiNOG02398	R	sp|Q4WI46|CRF2_ASPFU Probable glycosidase crf2 OS=Neosartorya fumigata (strain ATCC MYA-4609 / Af293 / CBS 101355 / FGSC A1100) GN=crf2 PE=1 SV=1	gi|154314010|ref|XP_001556330.1| hypothetical protein BC1G_04948 [Botrytis cinerea B05.10] &gt;gi|347831339|emb|CCD47036.1| glycoside hydrolase family 16 protein [Botrytis cinerea T4] &gt;gi|472239025|gb|EMR83856.1| putative glycoside hydrolase family 16 protein [Botrytis cinerea BcDW1]
Bcin06g01620	593.425	937.966	248.884	0.265345	-1.91406	1.3179e-64	9.53091e-63	6	580023	582153	-	2070	-	-	-	opiNOG21508	S	-	gi|472243787|gb|EMR88426.1| putative leucine rich repeat domain protein [Botrytis cinerea BcDW1]
Bcin02g07910	1867.24	3019.46	715.027	0.236807	-2.07822	1.46492e-64	1.05296e-62	2	2847527	2849742	+	2216	-	-	-	-	-	-	gi|154301218|ref|XP_001551022.1| predicted protein [Botrytis cinerea B05.10]
Bcin16g01710	292.369	464.784	119.955	0.258088	-1.95406	2.4e-64	1.71462e-62	16	693940	695565	+	1566	-	GO:0046872	-	-	-	-	gi|347833105|emb|CCD48802.1| similar to transcription factor Zn, C2H2 [Botrytis cinerea T4] &gt;gi|472236411|gb|EMR81347.1| putative transcription factor c2h2 protein [Botrytis cinerea BcDW1]
Bcin10g01960	1021.47	1395.71	647.228	0.463726	-1.10866	3.03838e-64	2.15761e-62	10	768308	772410	-	3988	-	-	-	-	-	-	gi|347839662|emb|CCD54234.1| hypothetical protein BofuT4_P129340.1 [Botrytis cinerea T4]
Bcin11g00770	2593.48	3675.34	1511.61	0.411284	-1.28179	6.0355e-64	4.26027e-62	11	283681	285421	-	1606	-	GO:0071421;GO:0005384;GO:0034755;GO:0000329;GO:0005381;GO:0071281;GO:0030026;GO:0016021;GO:0006880	-	opiNOG14107;sordNOG14107	S	sp|P47818|CCC1_YEAST Protein CCC1 OS=Saccharomyces cerevisiae (strain ATCC 204508 / S288c) GN=CCC1 PE=1 SV=1	gi|154292743|ref|XP_001546942.1| hypothetical protein BC1G_14756 [Botrytis cinerea B05.10] &gt;gi|347834894|emb|CCD49466.1| similar to vacuolar iron transporter Ccc1 [Botrytis cinerea T4]
Bcin08g04150	4964.18	3801.36	6127.01	1.6118	0.688669	1.82995e-63	1.28402e-61	8	1601468	1607203	+	5631	Bcrrp5	GO:0006396;GO:0003723;GO:0032040;GO:0005730	K14792	sordNOG12128;opiNOG02896;sorNOG03182	A	sp|O74835|RRP5_SCHPO rRNA biogenesis protein rrp5 OS=Schizosaccharomyces pombe (strain 972 / ATCC 24843) GN=rrp5 PE=1 SV=1	gi|347837370|emb|CCD51942.1| hypothetical protein BofuT4_P084660.1 [Botrytis cinerea T4]
Bcin02g01010	2381.26	3042.19	1720.33	0.565492	-0.822421	2.2598e-63	1.57625e-61	2	433293	435794	+	2502	-	-	-	opiNOG50704	S	-	gi|154313229|ref|XP_001555941.1| predicted protein [Botrytis cinerea B05.10]
Bcin09g00150	1514.77	1991.44	1038.1	0.521281	-0.939867	1.96626e-62	1.36342e-60	9	46625	50051	-	3259	Bchex1	GO:0046323;GO:0005887;GO:0005355;GO:0005351;GO:0015992;GO:1904659	K08139	opiNOG00669	R	sp|O74849|GHT6_SCHPO High-affinity fructose transporter ght6 OS=Schizosaccharomyces pombe (strain 972 / ATCC 24843) GN=ght6 PE=1 SV=1	gi|154304385|ref|XP_001552597.1| hypothetical protein BC1G_09068 [Botrytis cinerea B05.10] &gt;gi|472243697|gb|EMR88338.1| putative mfs monosaccharide protein [Botrytis cinerea BcDW1]
Bcin01g00630	4012.71	3041.39	4984.02	1.63873	0.712576	3.60863e-62	2.48763e-60	1	254955	256878	+	1826	-	GO:0006810;GO:0016021	-	opiNOG03422;sorNOG01341;sordNOG11681	C	sp|Q03829|YM39_YEAST Uncharacterized mitochondrial carrier YMR166C OS=Saccharomyces cerevisiae (strain ATCC 204508 / S288c) GN=YMR166C PE=1 SV=1	gi|347841074|emb|CCD55646.1| similar to mitochondrial carrier protein [Botrytis cinerea T4]
Bcin01g05450	1652.79	1146.61	2158.96	1.8829	0.912959	5.62972e-62	3.85832e-60	1	1919151	1922000	-	2815	-	-	-	opiNOG28945;NOG76741	S	-	gi|347829799|emb|CCD45496.1| hypothetical protein BofuT4_P045140.1 [Botrytis cinerea T4]
Bcin08g06450	834.403	510.292	1158.51	2.27029	1.18288	6.51605e-62	4.43995e-60	8	2376448	2379336	+	2840	-	GO:0005622;GO:0003746;GO:0006414;GO:0005525;GO:0003924	-	opiNOG05996;sorNOG02239	J	sp|O08582|GTPB1_MOUSE GTP-binding protein 1 OS=Mus musculus GN=Gtpbp1 PE=1 SV=2	gi|472240424|gb|EMR85195.1| putative gtp-binding protein 1 protein [Botrytis cinerea BcDW1]
Bcin04g04930	565.893	312.329	819.456	2.6237	1.3916	1.45459e-61	9.85442e-60	4	1699442	1701689	-	2188	BcPG3	GO:0005576;GO:0005975;GO:0071555;GO:0004650	K01184	COG5434;opiNOG19549	MG	sp|Q2UT29|PGLRD_ASPOR Probable endopolygalacturonase D OS=Aspergillus oryzae (strain ATCC 42149 / RIB 40) GN=pgaD PE=3 SV=2	gi|45330844|gb|AAC24952.2| endopolygalacturonase 3 [Botrytis cinerea] &gt;gi|56236518|gb|AAV84615.1| endopolygalacturonase 3 [Botrytis cinerea] &gt;gi|149133180|gb|ABR20950.1| polygalacturonase 3 [Botrytis cinerea] &gt;gi|149133182|gb|ABR20951.1| polygalacturonase 3 [Botrytis cinerea] &gt;gi|149133184|gb|ABR20952.1| polygalacturonase 3 [Botrytis cinerea] &gt;gi|149133186|gb|ABR20953.1| polygalact…
Bcin08g04170	8634.58	6807.2	10462	1.5369	0.62002	2.47581e-61	1.66771e-59	8	1608764	1611864	+	2696	Bctif3	GO:0097010;GO:0002181;GO:0043024;GO:0001731;GO:0003743;GO:0034057;GO:0000166;GO:0005829;GO:0033592;GO:0005844;GO:0016281	K03258	opiNOG78690;pleNOG05772;sorNOG02886;NOG15261	AR	sp|O14369|SCE3_SCHPO Probable RNA-binding protein sce3 OS=Schizosaccharomyces pombe (strain 972 / ATCC 24843) GN=sce3 PE=1 SV=1	gi|347837372|emb|CCD51944.1| similar to translation initiation factor eIF4B [Botrytis cinerea T4]
Bcin03g09316	565.118	310.416	819.82	2.64104	1.4011	3.49634e-61	2.34176e-59	3	3214325	3215818	-	1438	-	-	-	opiNOG64482	S	-	gi|154289282|ref|XP_001545284.1| hypothetical protein BC1G_16178 [Botrytis cinerea B05.10]
Bcin04g05270	318.095	503.162	133.028	0.264384	-1.91929	6.08056e-61	4.04958e-59	4	1820826	1823232	+	2407	-	-	-	-	-	-	gi|347835092|emb|CCD49664.1| hypothetical protein BofuT4_P093720.1 [Botrytis cinerea T4]
Bcin05g02330	2093.13	1503.94	2682.32	1.78352	0.83473	1.21507e-60	8.04674e-59	5	857955	861323	+	3260	Bcnan1	GO:0005730	K14552	fuNOG01205;sorNOG00533;opiNOG07842	R	sp|O13878|UTP17_SCHPO U3 small nucleolar RNA-associated protein 17 OS=Schizosaccharomyces pombe (strain 972 / ATCC 24843) GN=utp17 PE=3 SV=3	gi|347831021|emb|CCD46718.1| similar to WD repeat-containing protein [Botrytis cinerea T4]
Bcin05g00690	20279.9	24270.1	16289.7	0.671182	-0.575225	2.13432e-60	1.40555e-58	5	278469	283971	+	5449	-	-	-	-	-	-	gi|347841638|emb|CCD56210.1| hypothetical protein BofuT4_P148200.1 [Botrytis cinerea T4]
Bcin07g06970	3419.22	4264.58	2573.87	0.603545	-0.728467	2.20739e-60	1.4456e-58	7	2578426	2582228	-	3656	-	GO:0000132;GO:0016477;GO:0007059;GO:0005813;GO:0051303;GO:0008017;GO:0007020;GO:0007100;GO:0051642;GO:0000776;GO:0005871;GO:0047496	-	opiNOG05750;sorNOG04349	Z	sp|Q4I877|NDE1_GIBZE Nuclear distribution protein nudE homolog 1 OS=Gibberella zeae (strain PH-1 / ATCC MYA-4620 / FGSC 9075 / NRRL 31084) GN=NDE1 PE=3 SV=1	gi|154298801|ref|XP_001549822.1| hypothetical protein BC1G_11292 [Botrytis cinerea B05.10] &gt;gi|347840644|emb|CCD55216.1| similar to nuclear distribution protein nudE [Botrytis cinerea T4] &gt;gi|472237630|gb|EMR82520.1| putative nuclear distribution protein [Botrytis cinerea BcDW1]
Bcin01g00210	1129.31	739.827	1518.8	2.05291	1.03767	2.31584e-60	1.50824e-58	1	100498	102595	-	2048	Bcilv1	GO:0009097;GO:0004794;GO:0030170	K01754	sordNOG09532;opiNOG04263	E	sp|O42615|THDH_BLAAD Threonine dehydratase, mitochondrial OS=Blastobotrys adeninivorans GN=ILV1 PE=3 SV=1	gi|347836553|emb|CCD51125.1| similar to threonine dehydratase [Botrytis cinerea T4] &gt;gi|472236215|gb|EMR81154.1| putative threonine dehydratase protein [Botrytis cinerea BcDW1]
Bcin03g00410	203.886	67.6658	340.106	5.02627	2.32949	3.27736e-60	2.12272e-58	3	131434	133647	-	1968	-	GO:0006508;GO:0005524;GO:0008233	-	pleNOG08057;opiNOG12521;COG0465	O	sp|O34703|YJOB_BACSU Uncharacterized ATPase YjoB OS=Bacillus subtilis (strain 168) GN=yjoB PE=1 SV=1	gi|154296902|ref|XP_001548880.1| hypothetical protein BC1G_12540 [Botrytis cinerea B05.10]
Bcin14g01200	2561.08	3720.56	1401.59	0.376715	-1.40845	8.81985e-60	5.68133e-58	14	538491	539299	-	757	-	-	-	opiNOG44117;sordNOG13660	R	-	gi|154304937|ref|XP_001552872.1| hypothetical protein BC1G_09054 [Botrytis cinerea B05.10] &gt;gi|472238101|gb|EMR82977.1| putative 22kda glyco protein [Botrytis cinerea BcDW1]
Bcin08g04730	2557.65	3391.11	1724.19	0.508443	-0.975841	1.49921e-59	9.60474e-58	8	1808837	1810650	+	1684	Bcfbp1	GO:0005975;GO:0016311;GO:0042132	K03841	sorNOG02822;opiNOG02683	G	sp|P09201|F16P_YEAST Fructose-1,6-bisphosphatase OS=Saccharomyces cerevisiae (strain ATCC 204508 / S288c) GN=FBP1 PE=1 SV=2	gi|154303870|ref|XP_001552341.1| fructose-1,6-bisphosphatase [Botrytis cinerea B05.10] &gt;gi|347826865|emb|CCD42562.1| similar to fructose-1,6-bisphosphatase [Botrytis cinerea T4] &gt;gi|472244761|gb|EMR89364.1| putative fructose bisphosphatase protein [Botrytis cinerea BcDW1]
Bcin13g01610	2263.15	2877.44	1648.86	0.573028	-0.803321	1.82293e-59	1.16155e-57	13	583575	585837	-	2205	-	GO:0009058;GO:0008483;GO:0030170	K00814	sordNOG07188;opiNOG02234;pleNOG01003	E	sp|P52893|ALAM_YEAST Probable alanine aminotransferase, mitochondrial OS=Saccharomyces cerevisiae (strain ATCC 204508 / S288c) GN=ALT1 PE=1 SV=1	gi|154315455|ref|XP_001557050.1| hypothetical protein BC1G_04300 [Botrytis cinerea B05.10]
Bcin01g04100	2396.61	1754.59	3038.64	1.73183	0.792294	3.16313e-59	1.99497e-57	1	1496684	1499450	+	2715	Bcmdm32	GO:1900208;GO:0005634;GO:0000001;GO:0005743;GO:0016021;GO:0006873	K17979	sordNOG07403;opiNOG13454	S	sp|P38880|MDM31_YEAST Mitochondrial distribution and morphology protein 31 OS=Saccharomyces cerevisiae (strain ATCC 204508 / S288c) GN=MDM31 PE=1 SV=1	gi|347840433|emb|CCD55005.1| similar to mitochondrial distribution and morphology protein 31 [Botrytis cinerea T4]
Bcin08g02330	1346.67	864.681	1828.65	2.11483	1.08054	3.16474e-59	1.99497e-57	8	920872	924832	+	3636	Bcria1	GO:0005622;GO:0003746;GO:0005525;GO:0042256;GO:0006414;GO:0003924	K14536	sordNOG07133;opiNOG11173	J	sp|O74945|RIA1_SCHPO Ribosome assembly protein 1 OS=Schizosaccharomyces pombe (strain 972 / ATCC 24843) GN=ria1 PE=3 SV=1	gi|347839313|emb|CCD53885.1| similar to elongation factor Tu GTP-binding domain-containing protein 1 [Botrytis cinerea T4]
Bcin08g01510	9855.36	7837.78	11872.9	1.51484	0.599161	3.94849e-59	2.47579e-57	8	591294	593039	-	1691	Bczuo1	-	K09522	sordNOG15486;opiNOG05266	O	sp|Q9Y7I8|ZUO1_SCHPO Zuotin OS=Schizosaccharomyces pombe (strain 972 / ATCC 24843) GN=zuo1 PE=1 SV=2	gi|154308327|ref|XP_001553500.1| hypothetical protein BC1G_07909 [Botrytis cinerea B05.10] &gt;gi|347441053|emb|CCD33974.1| similar to ribosome associated DnaJ chaperone Zuotin [Botrytis cinerea T4] &gt;gi|472245944|gb|EMR90499.1| hypothetical protein BcDW1_851 [Botrytis cinerea BcDW1]
Bcin04g01420	10087.5	12149.7	8025.25	0.660531	-0.598302	4.27886e-59	2.66874e-57	4	537846	539553	+	1660	Bcdre2	GO:0009055;GO:0005634;GO:0051537;GO:0005758;GO:0043066;GO:0010421;GO:0016226;GO:0046872;GO:0005829;GO:0051539	-	sordNOG06223;opiNOG03582;COG5636	S	sp|A6SCX6|DRE2_BOTFB Fe-S cluster assembly protein dre2 OS=Botryotinia fuckeliana (strain B05.10) GN=dre2 PE=3 SV=1	gi|154300960|ref|XP_001550894.1| hypothetical protein BC1G_10618 [Botrytis cinerea B05.10] &gt;gi|172052494|sp|A6SCX6.1|DRE2_BOTFB RecName: Full=Fe-S cluster assembly protein dre2; AltName: Full=Anamorsin homolog &gt;gi|347831163|emb|CCD46860.1| similar to Fe-S cluster assembly protein DRE2 [Botrytis cinerea T4]
Bcin14g03860	3544.81	4402.9	2686.71	0.610214	-0.712612	8.59291e-59	5.33122e-57	14	1489290	1494390	-	4957	Bcime2	GO:0004674;GO:0005524;GO:0006468	K12765	opiNOG03164;sordNOG08934	T	sp|O14132|PIT1_SCHPO Sporulation protein kinase pit1 OS=Schizosaccharomyces pombe (strain 972 / ATCC 24843) GN=pit1 PE=1 SV=1	gi|347835516|emb|CCD50088.1| similar to meiosis induction protein kinase [Botrytis cinerea T4] &gt;gi|472244530|gb|EMR89144.1| putative serine threonine-protein kinase mak protein [Botrytis cinerea BcDW1]
Bcin04g04490	8136.97	6435.97	9837.96	1.52859	0.612202	1.13416e-58	6.99972e-57	4	1570992	1573745	+	2327	-	GO:0006541;GO:0005829;GO:0006529;GO:0042803;GO:0004066	K01953	opiNOG09213;sordNOG09746	E	sp|P49089|ASNS1_YEAST Asparagine synthetase [glutamine-hydrolyzing] 1 OS=Saccharomyces cerevisiae (strain ATCC 204508 / S288c) GN=ASN1 PE=1 SV=2	gi|154316510|ref|XP_001557576.1| asparagine synthetase [Botrytis cinerea B05.10] &gt;gi|472242313|gb|EMR87012.1| putative asparagine synthetase protein [Botrytis cinerea BcDW1]
Bcin07g06310	25551	32181.1	18920.9	0.58795	-0.766234	1.3529e-58	8.30626e-57	7	2323135	2325218	-	2028	Bcole1	GO:0020037;GO:0046872;GO:0006636;GO:0016021;GO:0004768;GO:0055114	K00507	opiNOG03408;pleNOG08103	I	sp|Q12618|ACO1_AJECA Acyl-CoA desaturase OS=Ajellomyces capsulatus GN=OLE1 PE=1 SV=1	gi|154294644|ref|XP_001547762.1| acyl-CoA desaturase [Botrytis cinerea B05.10] &gt;gi|347840752|emb|CCD55324.1| similar to acyl-CoA desaturase (Delta(9)-desaturase [Botrytis cinerea T4] &gt;gi|472246540|gb|EMR91073.1| putative acyl- desaturase protein [Botrytis cinerea BcDW1]
Bcin05g04840	235.609	88.4926	382.724	4.32493	2.11268	2.14721e-58	1.31147e-56	5	1711741	1714243	+	2346	Bcdur3	GO:0015847;GO:0015293;GO:0015204;GO:0015606;GO:0015489;GO:0005887;GO:1903711;GO:0071918	-	sorNOG02199;sordNOG10438;opiNOG02429	PE	sp|O94469|DUR31_SCHPO Probable urea active transporter 1 OS=Schizosaccharomyces pombe (strain 972 / ATCC 24843) GN=dur3-1 PE=3 SV=1	gi|347839071|emb|CCD53643.1| similar to urea active transporter [Botrytis cinerea T4] &gt;gi|472235346|gb|EMR80324.1| putative urea active transporter protein [Botrytis cinerea BcDW1]
Bcin05g08050	9284.98	11192.9	7377.03	0.659079	-0.601477	3.17503e-58	1.92924e-56	5	2821619	2824208	+	2364	-	GO:0004657;GO:0005739;GO:0010133;GO:0055114	-	sorNOG03328;opiNOG06210	E	sp|O74524|PROD_SCHPO Probable proline dehydrogenase, mitochondrial OS=Schizosaccharomyces pombe (strain 972 / ATCC 24843) GN=SPCC70.03c PE=3 SV=1	gi|347441469|emb|CCD34390.1| similar to proline oxidase [Botrytis cinerea T4] &gt;gi|472237904|gb|EMR82786.1| putative proline oxidase protein [Botrytis cinerea BcDW1]
Bcin02g01960	316.67	490.606	142.734	0.290933	-1.78124	3.49494e-58	2.11274e-56	2	738595	740188	-	1415	-	GO:0030248;GO:0005576;GO:0005975;GO:0008810	-	sorNOG07620;sorNOG02864;opiNOG23292	R	sp|P43316|GUN5_HUMIN Endoglucanase-5 OS=Humicola insolens PE=1 SV=1	gi|347832842|emb|CCD48539.1| glycoside hydrolase family 45 protein [Botrytis cinerea T4] &gt;gi|472242076|gb|EMR86777.1| putative glycoside hydrolase family 45 protein [Botrytis cinerea BcDW1]
Bcin16g02700	1594.93	2071.22	1118.64	0.540087	-0.888735	5.80412e-58	3.49077e-56	16	1048089	1051320	-	2576	-	GO:0004160;GO:0005622;GO:0009082	K01687	pleNOG03311;opiNOG13332	E	sp|Q10318|ILV3_SCHPO Putative dihydroxy-acid dehydratase, mitochondrial OS=Schizosaccharomyces pombe (strain 972 / ATCC 24843) GN=SPAC17G8.06c PE=2 SV=1	gi|347832235|emb|CCD47932.1| similar to dihydroxy-acid dehydratase [Botrytis cinerea T4]
Bcin14g00850	37852.9	55912.3	19793.4	0.354008	-1.49815	6.20933e-58	3.71551e-56	14	371158	372670	-	1513	Bcpg1	GO:0005576;GO:0005975;GO:0071555;GO:0004650	K01213	sorNOG07468;opiNOG00602	G	sp|Q12708|PGLR1_SCLSC Endo-polygalacturonase OS=Sclerotinia sclerotiorum GN=PG1 PE=3 SV=1	gi|154299315|ref|XP_001550077.1| endo-polygalacturonase precursor [Botrytis cinerea B05.10] &gt;gi|56236514|gb|AAV84613.1| endopolygalacturonase 1 [Botrytis cinerea] &gt;gi|347835966|emb|CCD50538.1| BcPG1, endopolygalacturonase 1 [Botrytis cinerea T4]
Bcin16g04800	5000.73	6115.28	3886.18	0.635487	-0.654067	1.00644e-57	5.9919e-56	16	1757407	1760090	-	2090	-	GO:0006099;GO:0005975;GO:0030060;GO:0006108	K00026	sordNOG06694;opiNOG00802	C	sp|P83778|MDHC_CANAL Malate dehydrogenase, cytoplasmic OS=Candida albicans (strain SC5314 / ATCC MYA-2876) GN=MDH1 PE=1 SV=2	gi|347841473|emb|CCD56045.1| similar to malate dehydrogenase [Botrytis cinerea T4]
Bcin12g00860	115.838	21.5491	210.127	9.75108	3.28556	1.40306e-57	8.31117e-56	12	313241	314256	-	1016	-	GO:0008757;GO:0032259;GO:0005737	-	opiNOG57965;opiNOG39270;opiNOG30203	R	sp|Q944H0|PEAM2_ARATH Phosphomethylethanolamine N-methyltransferase OS=Arabidopsis thaliana GN=NMT2 PE=2 SV=2	gi|154317172|ref|XP_001557906.1| hypothetical protein BC1G_03488 [Botrytis cinerea B05.10]
Bcin12g01180	631.707	892.115	371.299	0.4162	-1.26465	2.25621e-57	1.32981e-55	12	404671	407066	+	2271	-	GO:0016021	-	opiNOG27527	S	-	gi|347839179|emb|CCD53751.1| hypothetical protein BofuT4_P133050.1 [Botrytis cinerea T4]
Bcin09g02320	1127.22	1502.36	752.073	0.500593	-0.998289	2.32494e-57	1.3635e-55	9	844300	846047	+	1658	-	-	-	sordNOG08288;opiNOG24944	R	sp|Q8RY71|ESP_ARATH Epithiospecifier protein OS=Arabidopsis thaliana GN=ESP PE=1 SV=2	gi|154310463|ref|XP_001554563.1| hypothetical protein BC1G_07152 [Botrytis cinerea B05.10] &gt;gi|347828749|emb|CCD44446.1| hypothetical protein BofuT4_P053470.1 [Botrytis cinerea T4] &gt;gi|472244117|gb|EMR88746.1| putative kelch domain-containing protein [Botrytis cinerea BcDW1]
Bcin05g01390	797.311	498.026	1096.6	2.20188	1.13874	4.8395e-57	2.82416e-55	5	550849	553307	-	2371	-	GO:0055085;GO:0016021	-	opiNOG20494;opiNOG15631	SR	sp|Q2U5H8|KOJT_ASPOR Probable efflux pump kojT OS=Aspergillus oryzae (strain ATCC 42149 / RIB 40) GN=kojT PE=1 SV=1	gi|154297213|ref|XP_001549034.1| hypothetical protein BC1G_12442 [Botrytis cinerea B05.10]
Bcin06g06820	4110.97	5056.21	3165.72	0.626105	-0.675524	1.30724e-56	7.59102e-55	6	2384333	2386760	+	2428	-	GO:0000324;GO:0016021	-	opiNOG28354;sordNOG06597	S	-	gi|472246440|gb|EMR90975.1| putative csi2 protein [Botrytis cinerea BcDW1]
Bcin12g04690	3650.52	4510.6	2790.43	0.618637	-0.692834	3.789e-56	2.18624e-54	12	1591637	1593463	-	1657	-	GO:0009055;GO:0033539;GO:0052890;GO:0050660;GO:0000062;GO:0003995;GO:0005739;GO:0055088	-	sorNOG02686;opiNOG02446	I	sp|Q9DBL1|ACDSB_MOUSE Short/branched chain specific acyl-CoA dehydrogenase, mitochondrial OS=Mus musculus GN=Acadsb PE=1 SV=1	gi|347838163|emb|CCD52735.1| similar to acyl-coa dehydrogenase [Botrytis cinerea T4] &gt;gi|472242125|gb|EMR86825.1| putative acyl- dehydrogenase protein [Botrytis cinerea BcDW1]
Bcin13g05860	185.707	60.8051	310.608	5.10826	2.35283	3.802e-56	2.18624e-54	13	2214065	2216050	+	1876	-	GO:0016614;GO:0050660;GO:0055114	-	opiNOG22621	R	sp|Q47944|SDH_GLUOY L-sorbose 1-dehydrogenase OS=Gluconobacter oxydans PE=3 SV=1	gi|472235571|gb|EMR80543.1| putative glucose dehydrogenase protein [Botrytis cinerea BcDW1]
Bcin01g07340	3864.41	2963.87	4764.95	1.60768	0.684977	4.64999e-56	2.66088e-54	1	2561845	2563949	+	2042	-	-	-	opiNOG59432	S	-	gi|154323656|ref|XP_001561142.1| hypothetical protein BC1G_00227 [Botrytis cinerea B05.10] &gt;gi|472239616|gb|EMR84422.1| hypothetical protein BcDW1_6932 [Botrytis cinerea BcDW1]
Bcin08g00930	171.568	51.842	291.295	5.6189	2.49029	4.86925e-56	2.77288e-54	8	382176	383438	-	1147	-	GO:0055114;GO:0016491	-	sordNOG05817;opiNOG56612	Q	sp|Q9LBG2|LVR_LEIAQ Levodione reductase OS=Leifsonia aquatica GN=lvr PE=1 SV=1	gi|347828097|emb|CCD43794.1| similar to 3-oxoacyl-(acyl-carrier-protein) reductase [Botrytis cinerea T4] &gt;gi|472236624|gb|EMR81552.1| putative 3-oxoacyl-(acyl-carrier-protein) reductase protein [Botrytis cinerea BcDW1]
Bcin11g01020	686.143	956.617	415.67	0.434521	-1.2025	6.56591e-56	3.7211e-54	11	355043	356658	-	1555	-	GO:0009072;GO:0004334	K01555	opiNOG00615;sordNOG11854	G	sp|Q00770|FAAA_EMENI Fumarylacetoacetase OS=Emericella nidulans (strain FGSC A4 / ATCC 38163 / CBS 112.46 / NRRL 194 / M139) GN=fahA PE=1 SV=3	gi|347834931|emb|CCD49503.1| similar to fumarylacetoacetase [Botrytis cinerea T4]
Bcin13g05350	297.313	131.928	462.697	3.50719	1.81031	1.19058e-55	6.71511e-54	13	2000175	2001955	+	1672	-	GO:0008270	-	opiNOG29121;opiNOG18285;NOG40535	OR	-	gi|154310905|ref|XP_001554783.1| hypothetical protein BC1G_06431 [Botrytis cinerea B05.10] &gt;gi|347441004|emb|CCD33925.1| hypothetical protein BofuT4_P063230.1 [Botrytis cinerea T4] &gt;gi|472242695|gb|EMR87381.1| putative ring finger domain protein [Botrytis cinerea BcDW1]
Bcin01g03690	724.508	445.459	1003.56	2.25286	1.17176	1.99405e-55	1.11933e-53	1	1317439	1320713	+	3162	Bcdss1	GO:0016020;GO:0006401;GO:0005739;GO:0000175;GO:0006364;GO:0000178	-	sordNOG11323;sorNOG03666;opiNOG22040	J	sp|P47950|CYT4_NEUCR Mitochondrial protein cyt-4 OS=Neurospora crassa (strain ATCC 24698 / 74-OR23-1A / CBS 708.71 / DSM 1257 / FGSC 987) GN=cyt-4 PE=3 SV=1	gi|154301179|ref|XP_001551003.1| hypothetical protein BC1G_10562 [Botrytis cinerea B05.10]
Bcin16g02540	103.377	17.2758	189.479	10.9679	3.45521	2.14742e-55	1.1997e-53	16	988553	990628	-	1968	-	GO:0016705;GO:0020037;GO:0005506;GO:0004497;GO:0055114	-	COG2124;sorNOG02061;opiNOG55017	Q	sp|A0A084API1|SAT11_STACB Cytochrome P450 monooxygenase SAT11 OS=Stachybotrys chartarum (strain CBS 109288 / IBT 7711) GN=SAT11 PE=3 SV=1	gi|472239953|gb|EMR84737.1| putative cytochrome p450 protein [Botrytis cinerea BcDW1]
Bcin02g02300	967.904	1303.31	632.502	0.485306	-1.04303	2.25717e-55	1.25507e-53	2	839710	841679	-	1915	-	GO:0003677	-	sorNOG01688;sordNOG05806;opiNOG02774	K	-	gi|154319109|ref|XP_001558872.1| hypothetical protein BC1G_02506 [Botrytis cinerea B05.10] &gt;gi|347832889|emb|CCD48586.1| hypothetical protein BofuT4_P109700.1 [Botrytis cinerea T4] &gt;gi|472240284|gb|EMR85060.1| putative myb dna-binding domain protein [Botrytis cinerea BcDW1]
Bcin01g05380	3336.86	2543.59	4130.13	1.62374	0.699324	2.54065e-55	1.40606e-53	1	1900196	1907515	+	7263	-	GO:0005524;GO:0005681;GO:0005829;GO:0005682;GO:0000393;GO:0004386;GO:0003676	K12854	sordNOG07937;opiNOG03588	A	sp|Q9UT24|BRR2_SCHPO Pre-mRNA-splicing factor brr2 OS=Schizosaccharomyces pombe (strain 972 / ATCC 24843) GN=brr2 PE=1 SV=1	gi|154324178|ref|XP_001561403.1| hypothetical protein BC1G_00488 [Botrytis cinerea B05.10]
Bcin13g01130	2874.94	4916.07	833.802	0.169607	-2.55973	3.01375e-55	1.6601e-53	13	424013	425683	-	1084	-	-	-	-	-	-	-
Bcin02g09370	323.577	495.378	151.775	0.306382	-1.7066	3.8777e-55	2.12606e-53	2	3324934	3326981	+	1829	-	GO:0008289	-	sordNOG04270;opiNOG77792	R	sp|A0FGR8|ESYT2_HUMAN Extended synaptotagmin-2 OS=Homo sapiens GN=ESYT2 PE=1 SV=1	gi|347836108|emb|CCD50680.1| similar to C2 domain-containing protein [Botrytis cinerea T4] &gt;gi|472241050|gb|EMR85788.1| putative c2 domain-containing protein [Botrytis cinerea BcDW1]
Bcin13g04430	4164.46	3214.03	5114.89	1.59143	0.670321	3.99362e-55	2.17948e-53	13	1632853	1637957	-	5024	-	GO:0003866;GO:0003855;GO:0016310;GO:0009423;GO:0004765;GO:0005524;GO:0003856;GO:0055114;GO:0046872;GO:0009073;GO:0005829;GO:0004764	K13830	sorNOG02526;opiNOG07778	E	sp|A7F7H0|ARO1_SCLS1 Pentafunctional AROM polypeptide OS=Sclerotinia sclerotiorum (strain ATCC 18683 / 1980 / Ss-1) GN=SS1G_13550 PE=3 SV=1	gi|472238915|gb|EMR83750.1| putative pentafunctional arom polypeptide protein [Botrytis cinerea BcDW1]
Bcin05g03800	3846.05	4732.29	2959.81	0.62545	-0.677034	5.306e-55	2.88236e-53	5	1371877	1373437	-	1410	-	GO:0046872;GO:0003676	-	sordNOG12919;opiNOG07843;fuNOG08252	R	-	gi|347830803|emb|CCD46500.1| similar to transcription factor Zn, C2H2 [Botrytis cinerea T4]
Bcin01g04880	97.9605	14.9424	180.979	12.1118	3.59834	6.35016e-55	3.43375e-53	1	1762251	1764599	-	2201	-	GO:0016020;GO:0016705;GO:0020037;GO:0005506;GO:0004497;GO:0055114	-	COG2124;sordNOG07634;opiNOG24386;opiNOG06777	Q	sp|Q9C449|PAXP_PENPX Cytochrome P450 monooxygenase paxP OS=Penicillium paxilli GN=paxP PE=1 SV=1	gi|347829721|emb|CCD45418.1| similar to cytochrome P450 monooxygenase [Botrytis cinerea T4]
Bcin02g00270	1106.77	1469.25	744.285	0.506575	-0.981153	7.62188e-55	4.10259e-53	2	205183	206341	+	1113	-	-	-	opiNOG42203;opiNOG48236	S	-	gi|154313041|ref|XP_001555847.1| hypothetical protein BC1G_05522 [Botrytis cinerea B05.10] &gt;gi|347832601|emb|CCD48298.1| hypothetical protein BofuT4_P106820.1 [Botrytis cinerea T4] &gt;gi|472240124|gb|EMR84904.1| hypothetical protein BcDW1_6518 [Botrytis cinerea BcDW1]
Bcin04g01430	2760.23	3441.43	2079.03	0.604118	-0.727098	9.90384e-55	5.30666e-53	4	545574	547373	-	1723	-	-	-	sordNOG14658;opiNOG76858	S	-	gi|154300958|ref|XP_001550893.1| predicted protein [Botrytis cinerea B05.10] &gt;gi|472235855|gb|EMR80810.1| hypothetical protein BcDW1_10585 [Botrytis cinerea BcDW1]
Bcin03g07680	122.968	27.223	218.713	8.03412	3.00614	1.74849e-54	9.32633e-53	3	2623669	2624954	-	1156	-	GO:0008168;GO:0032259	-	opiNOG30409;opiNOG35151	SR	sp|Q0C8A3|TRT5_ASPTN Methyltransferase trt5 OS=Aspergillus terreus (strain NIH 2624 / FGSC A1156) GN=trt5 PE=1 SV=1	gi|154291843|ref|XP_001546501.1| hypothetical protein BC1G_14998 [Botrytis cinerea B05.10]
Bcin08g06220	1542.35	2065.5	1019.19	0.493437	-1.01906	2.07196e-54	1.10019e-52	8	2315459	2319882	+	4322	-	-	-	-	-	-	gi|154299486|ref|XP_001550162.1| predicted protein [Botrytis cinerea B05.10]
Bcin16g01090	1611.85	2120.08	1103.63	0.520561	-0.941861	2.4924e-54	1.31751e-52	16	450295	451530	-	1141	-	-	-	-	-	-	-
Bcin03g01890	5282.95	4150.47	6415.43	1.54571	0.628271	4.00196e-54	2.10603e-52	3	631156	633161	+	1780	Bcskp1	GO:0003688;GO:0045116;GO:0031146;GO:0031518;GO:0007035;GO:0042787;GO:0016874;GO:0045841;GO:0000920;GO:0005829;GO:0000921;GO:0043224;GO:0051382;GO:0006998;GO:0061630;GO:0043254;GO:0043291;GO:0000082;GO:0007096;GO:0017117;GO:0000086;GO:0060542	K03094	sordNOG09298;opiNOG25723	O	sp|D4ARL8|SKP1_ARTBC E3 ubiquitin ligase complex SCF subunit sconC OS=Arthroderma benhamiae (strain ATCC MYA-4681 / CBS 112371) GN=sconC PE=3 SV=1	gi|154319985|ref|XP_001559309.1| hypothetical protein BC1G_01973 [Botrytis cinerea B05.10] &gt;gi|154319987|ref|XP_001559310.1| hypothetical protein BC1G_01974 [Botrytis cinerea B05.10] &gt;gi|347828315|emb|CCD44012.1| hypothetical protein BofuT4_P062220.1 [Botrytis cinerea T4] &gt;gi|472239129|gb|EMR83954.1| putative scf complex subunit skp1 protein [Botrytis cinerea BcDW1]
Bcin12g02910	336.642	161.987	511.297	3.15641	1.65828	4.47054e-54	2.34216e-52	12	998565	1001221	+	2657	-	GO:0016614;GO:0050660;GO:0055114	K19069	opiNOG24929	R	sp|Q01738|CDH_PHACH Cellobiose dehydrogenase OS=Phanerochaete chrysosporium GN=CDH-1 PE=1 SV=1	gi|472243125|gb|EMR87787.1| putative cellobiose dehydrogenase protein [Botrytis cinerea BcDW1]
Bcin01g07080	160.848	272.243	49.4543	0.181655	-2.46072	6.36771e-54	3.32135e-52	1	2473475	2474444	-	913	-	GO:0035434;GO:0016021;GO:0005375	-	opiNOG57671;hypNOG02243	S	-	gi|472239591|gb|EMR84397.1| putative copper transporter protein [Botrytis cinerea BcDW1]
Bcin03g08100	564.84	899.695	229.985	0.255626	-1.96789	8.7917e-54	4.56549e-52	3	2787239	2788499	-	1160	Bcbrn2	GO:0055114;GO:0016491	K00059	opiNOG04845;sordNOG10561	Q	sp|E9QUT3|ARP2_ASPFU Hydroxynaphthalene reductase arp2 OS=Neosartorya fumigata (strain ATCC MYA-4609 / Af293 / CBS 101355 / FGSC A1100) GN=arp2 PE=3 SV=1	gi|347837864|emb|CCD52436.1| similar to 1,3,8-naphthalenetriol reductase [Botrytis cinerea T4] &gt;gi|472236360|gb|EMR81297.1| putative tetrahydroxynaphthalene reductase protein [Botrytis cinerea BcDW1]
Bcin13g00230	4252.12	3310.34	5193.9	1.56899	0.649839	2.185e-53	1.12968e-51	13	123338	125427	-	1991	Bcded81	GO:0005524;GO:0006421;GO:0005829;GO:0004816;GO:0003676	K01893	opiNOG00240;sordNOG07560	J	sp|P38707|SYNC_YEAST Asparagine--tRNA ligase, cytoplasmic OS=Saccharomyces cerevisiae (strain ATCC 204508 / S288c) GN=DED81 PE=1 SV=1	gi|154294100|ref|XP_001547493.1| conserved hypothetical protein [Botrytis cinerea B05.10]
Bcin01g01990	1767.52	1279.67	2255.37	1.76247	0.817596	4.24339e-53	2.18433e-51	1	739065	740425	+	1156	Bcnop6	GO:0030686;GO:0005730;GO:0000166;GO:0042274;GO:0019843	K14789	sordNOG13524;opiNOG38165;sorNOG05335	AR	sp|Q9Y7Y3|YGR4_SCHPO Uncharacterized RNA-binding protein C365.04c OS=Schizosaccharomyces pombe (strain 972 / ATCC 24843) GN=SPBC365.04c PE=4 SV=1	gi|154290578|ref|XP_001545882.1| hypothetical protein BC1G_15633 [Botrytis cinerea B05.10] &gt;gi|472245279|gb|EMR89853.1| putative rna binding protein [Botrytis cinerea BcDW1]
Bcin07g04430	2310.7	2904	1717.41	0.591395	-0.757806	5.97884e-53	3.06429e-51	7	1593725	1598652	-	4495	Bcsst2	GO:0043547;GO:0035556;GO:0005886;GO:0005737;GO:0005096	K19838	opiNOG08917;sordNOG11754;sorNOG00088	T	sp|P38093|FLBA_EMENI Developmental regulator flbA OS=Emericella nidulans (strain FGSC A4 / ATCC 38163 / CBS 112.46 / NRRL 194 / M139) GN=flbA PE=2 SV=1	gi|472237058|gb|EMR81973.1| putative developmental regulator flba protein [Botrytis cinerea BcDW1]
Bcin11g06440	2309.49	3606.07	1012.91	0.280891	-1.83192	7.46201e-53	3.80789e-51	11	2281736	2285019	-	3284	-	GO:0004553;GO:0030246;GO:0005975	K01187	sorNOG02505;opiNOG03012	G	sp|Q12558|AGLU_ASPOR Alpha-glucosidase OS=Aspergillus oryzae (strain ATCC 42149 / RIB 40) GN=agdA PE=2 SV=1	gi|154295712|ref|XP_001548290.1| hypothetical protein BC1G_12859 [Botrytis cinerea B05.10] &gt;gi|472237227|gb|EMR82136.1| putative glycoside hydrolase family 31 protein [Botrytis cinerea BcDW1]
Bcin05g03190	430.503	230.946	630.06	2.72817	1.44793	1.13165e-52	5.74995e-51	5	1167104	1169195	-	1706	-	GO:0016021	-	opiNOG47362	S	-	gi|347830892|emb|CCD46589.1| hypothetical protein BofuT4_P042000.1 [Botrytis cinerea T4] &gt;gi|472246707|gb|EMR91235.1| hypothetical protein BcDW1_56 [Botrytis cinerea BcDW1]
Bcin03g01320	310.135	513.504	106.766	0.207917	-2.26592	3.02217e-52	1.52898e-50	3	461512	462830	+	1243	-	-	-	-	-	-	-
Bcin05g04170	3646.93	2828.54	4465.32	1.57866	0.658705	1.12232e-51	5.65381e-50	5	1497809	1500354	+	2546	Bcnoc2	GO:0005654;GO:0005730;GO:0030691;GO:0030690;GO:0005739;GO:0042273	K14833	opiNOG02317;COG5604	SJ	sp|Q9P7G0|YKY4_SCHPO Uncharacterized NOC2 family protein C1142.04 OS=Schizosaccharomyces pombe (strain 972 / ATCC 24843) GN=SPAC1142.04 PE=1 SV=1	gi|347830745|emb|CCD46442.1| similar to ribosome assembly protein Noc2 [Botrytis cinerea T4]
Bcin03g01470	1883.26	2390.24	1376.29	0.575795	-0.796373	1.23604e-51	6.20017e-50	3	490212	491996	-	1682	Bcdao7	GO:0016021;GO:0055114;GO:0016491	-	opiNOG11026	R	sp|P38758|TDA3_YEAST Putative oxidoreductase TDA3 OS=Saccharomyces cerevisiae (strain ATCC 204508 / S288c) GN=TDA3 PE=1 SV=2	gi|347828251|emb|CCD43948.1| similar to FAD dependent oxidoreductase [Botrytis cinerea T4]
Bcin10g04050	3134.75	2400.09	3869.41	1.61219	0.689024	2.06431e-51	1.0311e-49	10	1556889	1559658	+	2717	Bcdrs1	GO:0003723;GO:0005524;GO:0000027;GO:0030687;GO:0006364;GO:0004004;GO:0005730;GO:0010501	K13181	onyNOG00221;opiNOG04567;sordNOG07329	A	sp|A6RUH2|DRS1_BOTFB ATP-dependent RNA helicase drs1 OS=Botryotinia fuckeliana (strain B05.10) GN=drs1 PE=3 SV=1	gi|154316321|ref|XP_001557482.1| hypothetical protein BC1G_03746 [Botrytis cinerea B05.10] &gt;gi|160380649|sp|A6RUH2.1|DRS1_BOTFB RecName: Full=ATP-dependent RNA helicase drs1 &gt;gi|347828004|emb|CCD43701.1| hypothetical protein BofuT4_P063330.1 [Botrytis cinerea T4]
Bcin13g04800	5070.68	4005.15	6136.21	1.53208	0.615491	2.61718e-51	1.30174e-49	13	1789143	1791448	-	2198	-	GO:0008270;GO:0022625;GO:0030687;GO:0042273;GO:0003676	K14816	opiNOG00021;sordNOG11515	R	sp|G0S920|REI1_CHATD Cytoplasmic 60S subunit biogenesis factor REI1 homolog OS=Chaetomium thermophilum (strain DSM 1495 / CBS 144.50 / IMI 039719) GN=CTHT_0044240 PE=3 SV=2	gi|154292948|ref|XP_001547036.1| hypothetical protein BC1G_14372 [Botrytis cinerea B05.10]
Bcin13g01010	337.386	165.419	509.353	3.07917	1.62254	3.69375e-51	1.82949e-49	13	372923	374047	+	1125	-	GO:0055114;GO:0016491	K17644	opiNOG31482;opiNOG30966	Q	sp|Q00674|STCE_EMENI Putative sterigmatocystin biosynthesis ketoreductase stcE OS=Emericella nidulans (strain FGSC A4 / ATCC 38163 / CBS 112.46 / NRRL 194 / M139) GN=stcE PE=3 SV=3	gi|154315625|ref|XP_001557135.1| hypothetical protein BC1G_04385 [Botrytis cinerea B05.10]
Bcin14g04340	11918	14146	9690.04	0.685002	-0.54582	4.98068e-51	2.45658e-49	14	1695047	1699737	-	4307	Bccyc8	-	-	sordNOG07262;opiNOG03939;sorNOG00514	R	sp|O60184|CYC8_SCHPO General transcriptional corepressor ssn6 OS=Schizosaccharomyces pombe (strain 972 / ATCC 24843) GN=ssn6 PE=1 SV=1	gi|472239182|gb|EMR84004.1| putative transcriptional corepressor cyc8 protein [Botrytis cinerea BcDW1]
Bcin14g05430	2108.59	2653.82	1563.36	0.589099	-0.763417	5.28582e-51	2.59622e-49	14	2069623	2072404	-	2468	-	GO:0005634;GO:0005829	-	sordNOG05266;opiNOG05998	S	sp|Q6PGW3|CJ076_DANRE UPF0668 protein C10orf76 homolog OS=Danio rerio GN=zgc:63733 PE=2 SV=2	gi|347827910|emb|CCD43607.1| similar to chromosome 10 open reading frame 76 [Botrytis cinerea T4] &gt;gi|472238126|gb|EMR83001.1| hypothetical protein BcDW1_8333 [Botrytis cinerea BcDW1]
Bcin07g04490	1188.98	823.483	1554.47	1.88768	0.916615	8.5864e-51	4.19985e-49	7	1622225	1625473	-	2961	-	GO:0046620;GO:0035329;GO:0005524;GO:0005622;GO:0043065;GO:0018105;GO:0004674;GO:0000082	K00924	opiNOG19813;sordNOG04096	T	sp|P0C1B1|CBK1_EMENI Serine/threonine-protein kinase cbk1 OS=Emericella nidulans (strain FGSC A4 / ATCC 38163 / CBS 112.46 / NRRL 194 / M139) GN=cbk1 PE=3 SV=2	gi|347838322|emb|CCD52894.1| similar to protein kinase [Botrytis cinerea T4]
Bcin16g04120	169.093	55.9029	282.283	5.04952	2.33614	1.14189e-50	5.56222e-49	16	1498057	1498932	-	753	-	GO:0003908;GO:0006307;GO:0005634;GO:0003684;GO:0032259	K00567	opiNOG44580;opiNOG33620	SL	sp|O74023|OGT_THEKO Methylated-DNA--protein-cysteine methyltransferase OS=Thermococcus kodakarensis (strain ATCC BAA-918 / JCM 12380 / KOD1) GN=ogt PE=1 SV=1	gi|154294711|ref|XP_001547795.1| hypothetical protein BC1G_13482 [Botrytis cinerea B05.10] &gt;gi|472235789|gb|EMR80747.1| putative ring-2 protein [Botrytis cinerea BcDW1]
Bcin03g04060	967.841	1288.49	647.193	0.502288	-0.993414	1.1696e-50	5.67376e-49	3	1354173	1357067	-	2703	-	GO:0006810;GO:0016021;GO:0005215	K12346	opiNOG05106	P	sp|P38925|SMF1_YEAST Manganese transporter SMF1 OS=Saccharomyces cerevisiae (strain ATCC 204508 / S288c) GN=SMF1 PE=1 SV=2	gi|472245104|gb|EMR89693.1| putative transporter protein smf2 protein [Botrytis cinerea BcDW1]
Bcin12g01050	1093.32	1440.87	745.768	0.51758	-0.950146	1.86391e-50	9.00483e-49	12	357731	359511	+	1590	-	GO:0008270;GO:0055114;GO:0016491	-	sordNOG08025;opiNOG17108	C	sp|O35017|YOGA_BACSU Uncharacterized zinc-type alcohol dehydrogenase-like protein YogA OS=Bacillus subtilis (strain 168) GN=yogA PE=3 SV=1	gi|347839163|emb|CCD53735.1| similar to YogA (Alcohol dehydrogenase YogA) [Botrytis cinerea T4] &gt;gi|472243247|gb|EMR87905.1| putative zinc-binding dehydrogenase protein [Botrytis cinerea BcDW1]
Bcin08g06950	2070.49	1538.51	2602.47	1.69156	0.758352	2.03438e-50	9.78826e-49	8	2552675	2554077	-	1151	Bctim17	GO:0015266;GO:0005744;GO:0000002;GO:0015450;GO:0030150;GO:0031305	K17795	opiNOG25863	U	sp|P59670|TIM17_NEUCR Mitochondrial import inner membrane translocase subunit tim17 OS=Neurospora crassa (strain ATCC 24698 / 74-OR23-1A / CBS 708.71 / DSM 1257 / FGSC 987) GN=tim17 PE=2 SV=1	gi|154298469|ref|XP_001549657.1| hypothetical protein BC1G_11419 [Botrytis cinerea B05.10] &gt;gi|347440666|emb|CCD33587.1| similar to mitochondrial import inner membrane translocase subunit tim17 [Botrytis cinerea T4] &gt;gi|472240373|gb|EMR85144.1| putative mitochondrial inner membrane translocase subunit protein [Botrytis cinerea BcDW1]
Bcin07g05620	1921.95	1419.9	2424.01	1.70717	0.77161	3.93151e-50	1.88393e-48	7	2067988	2083240	+	15130	Bcmdn1	GO:0005634;GO:0005524;GO:0000027;GO:0016887	K14572	sordNOG06954;opiNOG02772	OR	sp|Q12019|MDN1_YEAST Midasin OS=Saccharomyces cerevisiae (strain ATCC 204508 / S288c) GN=MDN1 PE=1 SV=1	gi|472245635|gb|EMR90196.1| putative denitrification regulatory protein nirq protein [Botrytis cinerea BcDW1]
Bcin12g02110	1636.23	2104.98	1167.47	0.554622	-0.850424	7.13237e-50	3.4039e-48	12	738428	744058	+	5631	-	-	-	sordNOG05045;sorNOG00981;opiNOG01235	S	-	gi|154317465|ref|XP_001558052.1| hypothetical protein BC1G_03084 [Botrytis cinerea B05.10] &gt;gi|472236982|gb|EMR81899.1| hypothetical protein BcDW1_9454 [Botrytis cinerea BcDW1]
Bcin02g05740	1639.05	2173.83	1104.27	0.507982	-0.97715	1.48737e-49	7.06982e-48	2	2059377	2061748	+	2321	Bcdal1	GO:0016812;GO:0046872;GO:0016888;GO:0006259	K01466	sordNOG05783;opiNOG07708	F	sp|P32375|ALN_YEAST Allantoinase OS=Saccharomyces cerevisiae (strain ATCC 204508 / S288c) GN=DAL1 PE=3 SV=2	gi|154304616|ref|XP_001552712.1| hypothetical protein BC1G_08047 [Botrytis cinerea B05.10] &gt;gi|347841148|emb|CCD55720.1| similar to allantoinase [Botrytis cinerea T4] &gt;gi|472238056|gb|EMR82933.1| putative allantoinase protein [Botrytis cinerea BcDW1]
Bcin07g06440	8780.22	10452	7108.44	0.680104	-0.556173	2.10453e-49	9.96312e-48	7	2369548	2372102	-	2419	-	GO:0055085;GO:0016021;GO:0005215	-	sordNOG07241;sorNOG03296;opiNOG03856	R	sp|P25351|YCR3_YEAST Uncharacterized membrane protein YCR023C OS=Saccharomyces cerevisiae (strain ATCC 204508 / S288c) GN=YCR023C PE=1 SV=2	gi|347840728|emb|CCD55300.1| similar to MFS multidrug transporter [Botrytis cinerea T4] &gt;gi|472246528|gb|EMR91061.1| putative major facilitator superfamily transporter protein [Botrytis cinerea BcDW1]
Bcin07g04950	1789.29	2309.86	1268.72	0.549261	-0.864437	3.5426e-49	1.67041e-47	7	1782474	1784804	-	1995	-	GO:0055085;GO:0016021	-	opiNOG23509;pleNOG07197	S	sp|Q0CCX5|GEDK_ASPTN Questin oxidase OS=Aspergillus terreus (strain NIH 2624 / FGSC A1156) GN=gedK PE=1 SV=1	gi|347838254|emb|CCD52826.1| hypothetical protein BofuT4P90000001001 [Botrytis cinerea T4]
Bcin01g01850	3147.77	2431.89	3863.66	1.58875	0.667892	3.70258e-49	1.73889e-47	1	712062	714587	+	2526	-	GO:0050661;GO:0008677;GO:0055114	K00077	opiNOG26242;opiNOG28615	H	sp|Q9HDU6|PANE_SCHPO Probable 2-dehydropantoate 2-reductase OS=Schizosaccharomyces pombe (strain 972 / ATCC 24843) GN=SPBPB2B2.09c PE=3 SV=1	gi|472245292|gb|EMR89866.1| putative 2-dehydropantoate 2-reductase protein [Botrytis cinerea BcDW1]
Bcin01g03220	1717.75	1254.69	2180.8	1.73812	0.797528	5.49263e-49	2.56933e-47	1	1160517	1163557	+	2943	Bcnop14	GO:0030515;GO:0000472;GO:0000447;GO:0000480;GO:0030692;GO:0005730;GO:0032040;GO:0005739	K14766	sordNOG10202;opiNOG01914	J	sp|Q6C2F4|NOP14_YARLI Probable nucleolar complex protein 14 OS=Yarrowia lipolytica (strain CLIB 122 / E 150) GN=NOP14 PE=3 SV=1	gi|154301059|ref|XP_001550943.1| hypothetical protein BC1G_10502 [Botrytis cinerea B05.10] &gt;gi|472237647|gb|EMR82536.1| putative nop14-like family protein [Botrytis cinerea BcDW1]
Bcin15g05350	997.06	677.004	1317.12	1.94551	0.960146	6.19683e-49	2.88728e-47	15	1868475	1876427	-	6826	-	-	-	opiNOG28848;sordNOG04678;sorNOG05301	SR	sp|D4B1B1|ALS1_ARTBC Agglutinin-like protein ARB_02240 OS=Arthroderma benhamiae (strain ATCC MYA-4681 / CBS 112371) GN=ARB_02240 PE=1 SV=1	gi|154298670|ref|XP_001549757.1| hypothetical protein BC1G_11590 [Botrytis cinerea B05.10]
Bcin12g02390	454.607	684.931	224.283	0.327454	-1.61064	1.27171e-48	5.90195e-47	12	853999	856351	-	2102	-	GO:0016614;GO:0050660;GO:0055114	-	opiNOG06135	R	sp|A6U6Y8|BETA_SINMW Oxygen-dependent choline dehydrogenase OS=Sinorhizobium medicae (strain WSM419) GN=betA PE=3 SV=1	gi|154317551|ref|XP_001558095.1| hypothetical protein BC1G_03127 [Botrytis cinerea B05.10] &gt;gi|347837443|emb|CCD52015.1| similar to glucose-methanol-choline (gmc) oxidoreductase [Botrytis cinerea T4]
Bcin08g04270	2582.13	1925.71	3238.55	1.68174	0.749955	1.44547e-48	6.68203e-47	8	1635302	1638251	+	2841	Bcspb1	GO:0044732;GO:0000453;GO:0000466;GO:0030687;GO:0070039;GO:0005730;GO:0008650;GO:0000463	K14857	sordNOG06983;pleNOG02416;opiNOG02259	A	sp|Q52C47|SPB1_MAGO7 AdoMet-dependent rRNA methyltransferase SPB1 OS=Magnaporthe oryzae (strain 70-15 / ATCC MYA-4617 / FGSC 8958) GN=SPB1 PE=3 SV=2	gi|347837385|emb|CCD51957.1| similar to AdoMet-dependent rRNA methyltransferase spb1 [Botrytis cinerea T4] &gt;gi|472246077|gb|EMR90625.1| putative et-dependent rrna methyltransferase spb1 protein [Botrytis cinerea BcDW1]
Bcin01g06520	730.196	465.907	994.485	2.13451	1.09391	2.18746e-48	1.00726e-46	1	2287152	2291527	-	4376	Bcmph1	GO:0005634;GO:0033567;GO:0005524;GO:0000725;GO:0032508;GO:0008026;GO:0070336;GO:0060543;GO:0043138;GO:0036297	K14635	opiNOG04201;sordNOG06031	L	sp|A6RIS1|MPH1_BOTFB ATP-dependent DNA helicase MPH1 OS=Botryotinia fuckeliana (strain B05.10) GN=mph1 PE=3 SV=2	gi|189082538|sp|A6RIS1.2|MPH1_BOTFB RecName: Full=ATP-dependent DNA helicase MPH1; AltName: Full=FANCM-like protein 1 &gt;gi|347829953|emb|CCD45650.1| similar to gi|189082538|sp|A6RIS1.2|MPH1_BOTFB RecName: Full=ATP-dependent DNA helicase mph1 [Botrytis cinerea T4]
Bcin14g02440	540.515	796.848	284.182	0.356633	-1.48749	2.40924e-48	1.10506e-46	14	955623	957911	-	2158	-	GO:0016787;GO:0005739;GO:0016740;GO:0046474	-	opiNOG11385;pleNOG00328;sordNOG05519	R	sp|O13899|YF38_SCHPO Uncharacterized CDP-alcohol phosphatidyltransferase class-I family protein C22A12.08c OS=Schizosaccharomyces pombe (strain 972 / ATCC 24843) GN=SPAC22A12.08c PE=3 SV=1	gi|154305534|ref|XP_001553169.1| hypothetical protein BC1G_08536 [Botrytis cinerea B05.10] &gt;gi|347828551|emb|CCD44248.1| similar to phosphatidyl synthase [Botrytis cinerea T4] &gt;gi|472239946|gb|EMR84733.1| putative phosphatidyl synthase protein [Botrytis cinerea BcDW1]
Bcin11g04110	800.864	1134.92	466.813	0.41132	-1.28167	2.47178e-48	1.12935e-46	11	1546066	1547923	+	1685	-	GO:0031924;GO:0055085;GO:0016021;GO:0031919;GO:0005886	-	opiNOG19244	P	sp|P53099|TPN1_YEAST Vitamin B6 transporter TPN1 OS=Saccharomyces cerevisiae (strain ATCC 204508 / S288c) GN=TPN1 PE=1 SV=1	gi|154318425|ref|XP_001558531.1| hypothetical protein BC1G_03380 [Botrytis cinerea B05.10] &gt;gi|472244416|gb|EMR89033.1| putative vitamin b6 protein [Botrytis cinerea BcDW1]
Bcin11g01060	329.229	537.361	121.097	0.225355	-2.14973	2.74962e-48	1.25145e-46	11	376921	379026	+	1950	-	GO:0016705;GO:0020037;GO:0005506;GO:0016021;GO:0004497;GO:0055114	K10437	opiNOG17394	Q	sp|Q9Y7G5|PHACA_EMEND Phenylacetate 2-hydroxylase OS=Emericella nidulans GN=phacA PE=1 SV=1	gi|347831874|emb|CCD47571.1| similar to cytochrome P450 phenylacetate 2-hydroxylase [Botrytis cinerea T4] &gt;gi|472237936|gb|EMR82814.1| putative cytochrome p450 phenylacetate 2-hydroxylase protein [Botrytis cinerea BcDW1]
Bcin12g06350	8621.47	10772.5	6470.45	0.600646	-0.735413	2.96941e-48	1.34628e-46	12	2202537	2204840	+	2192	Bchex6	GO:0055085;GO:0016021;GO:0022891	K08139	KOG0254;opiNOG00669;pleNOG04478	R	sp|P53387|KHT2_KLULC Hexose transporter 2 OS=Kluyveromyces lactis GN=KHT2 PE=3 SV=1	gi|154301530|ref|XP_001551177.1| hypothetical protein BC1G_10092 [Botrytis cinerea B05.10] &gt;gi|472246320|gb|EMR90857.1| putative hexose transporter protein [Botrytis cinerea BcDW1]
Bcin12g02700	4232.64	5129.08	3336.2	0.650447	-0.620496	3.32601e-48	1.50218e-46	12	944598	947786	+	3108	-	GO:0016787;GO:0016021	-	opiNOG02589;sordNOG05706	F	sp|P40009|YND1_YEAST Golgi apyrase OS=Saccharomyces cerevisiae (strain ATCC 204508 / S288c) GN=YND1 PE=1 SV=1	gi|154317629|ref|XP_001558134.1| hypothetical protein BC1G_03166 [Botrytis cinerea B05.10]
Bcin06g07160	152.74	38.4597	267.021	6.94289	2.79554	9.20861e-48	4.14317e-46	6	2537913	2539894	-	1773	-	-	K01266	opiNOG22505	S	sp|A0MTQ2|BAPA_SPHMI Beta-peptidyl aminopeptidase BapA OS=Sphingosinicella microcystinivorans PE=1 SV=1	gi|154292378|ref|XP_001546764.1| hypothetical protein BC1G_14678 [Botrytis cinerea B05.10]
Bcin03g01490	337.576	521.465	153.687	0.294721	-1.76258	1.73025e-47	7.75521e-46	3	499961	501500	-	1540	Bclga1	GO:0016829;GO:0008152	K18103	sorNOG01189;opiNOG04626	SR	sp|A6Y9S5|LGA1_HYPJE L-threo-3-deoxy-hexylosonate aldolase OS=Hypocrea jecorina GN=lga1 PE=1 SV=1	gi|472242507|gb|EMR87196.1| putative dihydrodipicolinate synthase protein [Botrytis cinerea BcDW1]
Bcin08g00630	2489.16	1900.6	3077.72	1.61934	0.695406	2.04473e-47	9.13001e-46	8	278220	280018	+	1731	Bcrrb1	GO:0042254;GO:0005730;GO:0005829	K14848	opiNOG06647;sordNOG04449	R	sp|Q9P783|RRB1_SCHPO Ribosome assembly protein rrb1 OS=Schizosaccharomyces pombe (strain 972 / ATCC 24843) GN=rrb1 PE=1 SV=1	gi|347828140|emb|CCD43837.1| similar to glutamate-rich WD repeat containing protein 1 [Botrytis cinerea T4] &gt;gi|472240731|gb|EMR85482.1| putative glutamate-rich wd repeat containing protein 1 protein [Botrytis cinerea BcDW1]
Bcin01g09900	6452.94	5204.32	7701.56	1.47984	0.565441	2.11981e-47	9.42957e-46	1	3439633	3441767	+	2081	Bcgcd11	GO:0000049;GO:0005850;GO:0031369;GO:0003924;GO:0001731;GO:0043614;GO:0016282;GO:0003743;GO:0033290;GO:0005525;GO:0045903	K03242	opiNOG01334;sorNOG00134;sordNOG08902	J	sp|P32481|IF2G_YEAST Eukaryotic translation initiation factor 2 subunit gamma OS=Saccharomyces cerevisiae (strain ATCC 204508 / S288c) GN=GCD11 PE=1 SV=1	gi|154289603|ref|XP_001545413.1| hypothetical protein BC1G_16041 [Botrytis cinerea B05.10] &gt;gi|347826693|emb|CCD42390.1| similar to eukaryotic translation initiation factor 2 subunit gamma [Botrytis cinerea T4] &gt;gi|472236493|gb|EMR81424.1| putative eukaryotic translation initiation factor 2 subunit gamma protein [Botrytis cinerea BcDW1]
Bcin05g05180	4476.99	5487.21	3466.77	0.631791	-0.662481	3.65981e-47	1.62187e-45	5	1831690	1833949	-	2181	-	GO:0005788;GO:0030970;GO:0030433	K10088	sordNOG08051;NOG69469;opiNOG00369	OR	sp|Q4IEA7|OS9_GIBZE Protein OS-9 homolog OS=Gibberella zeae (strain PH-1 / ATCC MYA-4620 / FGSC 9075 / NRRL 31084) GN=YOS1 PE=3 SV=1	gi|472242012|gb|EMR86715.1| putative misfolded glycoproteins degradation protein [Botrytis cinerea BcDW1]
Bcin10g04310	2633.81	2019.37	3248.25	1.60855	0.685758	3.7569e-47	1.65867e-45	10	1658214	1659896	-	1683	-	GO:0005730;GO:0005829;GO:0042256;GO:0043547;GO:0005085	K14574	sordNOG05210;sorNOG06445;COG1500;opiNOG02180	J	sp|O14179|SDO1_SCHPO Ribosome maturation protein sdo1 OS=Schizosaccharomyces pombe (strain 972 / ATCC 24843) GN=sdo1 PE=3 SV=1	gi|154316253|ref|XP_001557448.1| hypothetical protein BC1G_03712 [Botrytis cinerea B05.10] &gt;gi|347836383|emb|CCD50955.1| similar to ribosome maturation protein SBDS [Botrytis cinerea T4] &gt;gi|472237385|gb|EMR82284.1| putative shwachman-bodian-diamond syndrome protein [Botrytis cinerea BcDW1]
Bcin08g04670	968.677	659.527	1277.83	1.93749	0.954188	3.89055e-47	1.71126e-45	8	1791262	1792754	-	1327	-	GO:0034659;GO:0034658;GO:0000227;GO:1902356;GO:1901239;GO:1902358;GO:0016021;GO:0005743;GO:0008271	K15117	sorNOG04334;opiNOG06526	C	sp|P32332|OAC1_YEAST Mitochondrial oxaloacetate transport protein OS=Saccharomyces cerevisiae (strain ATCC 204508 / S288c) GN=OAC1 PE=1 SV=1	gi|347826872|emb|CCD42569.1| similar to mitochondrial oxaloacetate transport protein [Botrytis cinerea T4] &gt;gi|472244755|gb|EMR89358.1| putative mitochondrial oxaloacetate transport protein [Botrytis cinerea BcDW1]
Bcin03g01040	2615.03	3225.43	2004.64	0.621511	-0.686148	5.40138e-47	2.36697e-45	3	366290	369047	+	2405	-	GO:0006536;GO:0004351;GO:0030170	K01580	opiNOG19310;sorNOG02067;sordNOG04837	E	sp|Q07346|DCE_PETHY Glutamate decarboxylase OS=Petunia hybrida GN=GAD PE=1 SV=1	gi|472238374|gb|EMR83241.1| putative glutamate decarboxylase protein [Botrytis cinerea BcDW1]
Bcin08g02670	5814.53	4681.03	6948.03	1.4843	0.569778	5.93081e-47	2.58935e-45	8	1015930	1019247	-	3204	-	GO:0003824	-	pleNOG01870;opiNOG07480	R	sp|Q8TB22|SPT20_HUMAN Spermatogenesis-associated protein 20 OS=Homo sapiens GN=SPATA20 PE=2 SV=3	gi|347839355|emb|CCD53927.1| similar to DUF255 domain protein [Botrytis cinerea T4] &gt;gi|472241597|gb|EMR86312.1| putative duf255 domain protein [Botrytis cinerea BcDW1]
Bcin05g05190	1208.72	1724.01	693.417	0.402211	-1.31398	7.75097e-47	3.37153e-45	5	1837061	1840536	+	3318	-	-	-	opiNOG33845;sordNOG12758;sorNOG03171	SR	-	gi|347839026|emb|CCD53598.1| hypothetical protein BofuT4_P136430.1 [Botrytis cinerea T4]
Bcin14g05400	6617.68	5338.2	7897.16	1.47937	0.564981	8.6429e-47	3.74568e-45	14	2058772	2061213	-	2226	-	GO:0004410;GO:0019878	K01655	COG0119;opiNOG01071	E	sp|O94225|HOSM_PENRW Homocitrate synthase, mitochondrial OS=Penicillium rubens (strain ATCC 28089 / DSM 1075 / NRRL 1951 / Wisconsin 54-1255) GN=lys1 PE=1 SV=1	gi|154299629|ref|XP_001550233.1| hypothetical protein BC1G_10777 [Botrytis cinerea B05.10] &gt;gi|347827914|emb|CCD43611.1| similar to homocitrate synthase [Botrytis cinerea T4] &gt;gi|472238129|gb|EMR83004.1| putative homocitrate synthase protein [Botrytis cinerea BcDW1]
Bcin02g07680	1797.48	2264.07	1330.88	0.587825	-0.766542	1.0581e-46	4.56881e-45	2	2729835	2730901	-	797	-	GO:0005634;GO:0006357;GO:0003712	-	opiNOG40221	R	-	gi|154301310|ref|XP_001551068.1| hypothetical protein BC1G_10325 [Botrytis cinerea B05.10] &gt;gi|347835699|emb|CCD50271.1| similar to ankyrin protein [Botrytis cinerea T4] &gt;gi|472236450|gb|EMR81383.1| putative ankyrin-like protein [Botrytis cinerea BcDW1]
Bcin01g00670	5114.06	4092.31	6135.8	1.49935	0.584335	1.41868e-46	6.10342e-45	1	267342	269103	+	1593	Bcsui2	GO:0043022;GO:0031571;GO:0005840;GO:0005634;GO:0005850;GO:0001731;GO:0043614;GO:0003743;GO:0005829;GO:0005851;GO:0033290;GO:1990611	K03237	opiNOG02604;sordNOG06293;sorNOG02656	J	sp|P56286|IF2A_SCHPO Eukaryotic translation initiation factor 2 subunit alpha OS=Schizosaccharomyces pombe (strain 972 / ATCC 24843) GN=tif211 PE=1 SV=1	gi|154293416|ref|XP_001547239.1| hypothetical protein BC1G_14334 [Botrytis cinerea B05.10] &gt;gi|347841080|emb|CCD55652.1| similar to eukaryotic translation initiation factor 2 subunit alpha [Botrytis cinerea T4] &gt;gi|472245398|gb|EMR89972.1| putative eukaryotic translation initiation factor 2 alpha subunit protein [Botrytis cinerea BcDW1]
Bcin01g06800	1959.26	1466.36	2452.17	1.67229	0.741825	2.08445e-46	8.9351e-45	1	2384240	2385922	-	1633	-	GO:0003849;GO:0009073	K01626	sorNOG00826;opiNOG06496	E	sp|P80576|AROF_NEUCR Phospho-2-dehydro-3-deoxyheptonate aldolase OS=Neurospora crassa (strain ATCC 24698 / 74-OR23-1A / CBS 708.71 / DSM 1257 / FGSC 987) GN=aro-8 PE=1 SV=2	gi|154323814|ref|XP_001561221.1| phospho-2-dehydro-3-deoxyheptonate aldolase [Botrytis cinerea B05.10] &gt;gi|347829989|emb|CCD45686.1| similar to phospho-2-dehydro-3-deoxyheptonate aldolase [Botrytis cinerea T4] &gt;gi|472237525|gb|EMR82416.1| putative phospho-2-dehydro-3-deoxyheptonate aldolase protein [Botrytis cinerea BcDW1]
Bcin01g04430	61.4452	4.54771	118.343	26.0225	4.70169	2.10118e-46	8.97416e-45	1	1615647	1617905	+	1932	-	GO:0055085;GO:0016021;GO:0005215	-	KOG0254;opiNOG58200;opiNOG50029;opiNOG20070	R	sp|S0EEY7|FUS6_GIBF5 Efflux pump FUS6 OS=Gibberella fujikuroi (strain CBS 195.34 / IMI 58289 / NRRL A-6831) GN=FUS6 PE=2 SV=1	gi|347840475|emb|CCD55047.1| similar to MFS multidrug transporter [Botrytis cinerea T4]
Bcin16g01180	3656.6	4475.5	2837.7	0.634053	-0.657325	5.17402e-46	2.20185e-44	16	475661	478180	-	2397	Bczrt3	GO:0005783;GO:0000329;GO:0016021;GO:0005385;GO:0071577	K07238	opiNOG01847;sorNOG00011;sordNOG06384	P	sp|O94402|ZIP2_SCHPO Probable zinc transporter zip2 OS=Schizosaccharomyces pombe (strain 972 / ATCC 24843) GN=zip2 PE=3 SV=2	gi|154301491|ref|XP_001551158.1| hypothetical protein BC1G_10415 [Botrytis cinerea B05.10]
Bcin01g09450	2538.08	3126.49	1949.67	0.623597	-0.681314	1.07318e-45	4.55057e-44	1	3285097	3287185	-	1958	Bclgd1	GO:0009063;GO:0003824	K18102	sordNOG04135;opiNOG03642	S	sp|Q0QWS4|LGD1_HYPJE L-galactonate dehydratase OS=Hypocrea jecorina GN=lgd1 PE=1 SV=1	gi|154308516|ref|XP_001553594.1| conserved hypothetical protein [Botrytis cinerea B05.10] &gt;gi|347826614|emb|CCD42311.1| similar to mandelate racemase/muconate lactonizing protein [Botrytis cinerea T4]
Bcin14g02490	2477.07	3052.08	1902.06	0.623203	-0.682226	1.08811e-45	4.59737e-44	14	977884	980149	-	2081	-	GO:0005484;GO:0000149;GO:0051286;GO:0044853;GO:0070056;GO:0032153;GO:0006886;GO:0005768;GO:0006906;GO:0032120;GO:0005794;GO:0031201;GO:0048278;GO:0016021	K08486	opiNOG08532;COG5074;pleNOG06940	U	sp|Q9USH7|PSY1_SCHPO Syntaxin-like protein psy1 OS=Schizosaccharomyces pombe (strain 972 / ATCC 24843) GN=psy1 PE=3 SV=1	gi|154305558|ref|XP_001553181.1| hypothetical protein BC1G_08548 [Botrytis cinerea B05.10] &gt;gi|347828540|emb|CCD44237.1| hypothetical protein BofuT4_P058170.1 [Botrytis cinerea T4] &gt;gi|472237411|gb|EMR82309.1| putative snare domain-containing protein [Botrytis cinerea BcDW1]
Bcin05g08370	2647.67	3253.88	2041.45	0.62739	-0.672566	1.16673e-45	4.91193e-44	5	2916212	2918126	-	1844	-	GO:0015035;GO:0006457;GO:0005783;GO:0000324;GO:0034976;GO:0055114;GO:0045454;GO:0019153;GO:0003756	K09584	opiNOG19627;KOG0191	O	sp|Q869Z0|Y5025_DICDI Putative protein disulfide-isomerase DDB_G0275025 OS=Dictyostelium discoideum GN=DDB_G0275025 PE=1 SV=1	gi|154295930|ref|XP_001548398.1| hypothetical protein BC1G_13118 [Botrytis cinerea B05.10] &gt;gi|347441427|emb|CCD34348.1| similar to thioredoxin domain-containing protein [Botrytis cinerea T4] &gt;gi|472237873|gb|EMR82755.1| putative disulfide-isomerase a6 protein [Botrytis cinerea BcDW1]
Bcin08g01790	495.53	293.494	697.566	2.37676	1.249	1.28919e-45	5.40819e-44	8	697294	699354	-	1949	-	-	-	opiNOG08598	S	-	gi|347831110|emb|CCD46807.1| hypothetical protein BofuT4_P115130.1 [Botrytis cinerea T4]
Bcin04g05210	230.269	100.256	360.281	3.5936	1.84543	1.99056e-45	8.32081e-44	4	1809130	1811613	-	2374	-	GO:0005634;GO:0000981;GO:0006357;GO:0008270	-	opiNOG35089;sordNOG11044;opiNOG72474;sorNOG00419	SK	sp|O74308|YOG2_SCHPO Uncharacterized transcriptional regulatory protein C15D4.02 OS=Schizosaccharomyces pombe (strain 972 / ATCC 24843) GN=SPBC15D4.02 PE=3 SV=3	gi|347835099|emb|CCD49671.1| similar to transcription factor Cys6 [Botrytis cinerea T4]
Bcin01g07090	322.314	523.873	120.754	0.230502	-2.11715	2.04327e-45	8.51098e-44	1	2474748	2477574	+	2552	-	GO:0016021;GO:0055114;GO:0016491	-	pleNOG06936;opiNOG08375	QP	sp|Q12333|FRE7_YEAST Ferric/cupric reductase transmembrane component 7 OS=Saccharomyces cerevisiae (strain ATCC 204508 / S288c) GN=FRE7 PE=1 SV=2	gi|472239592|gb|EMR84398.1| putative ferric-chelate reductase protein [Botrytis cinerea BcDW1]
Bcin01g10350	1826.42	1361.63	2291.21	1.68269	0.750771	2.21657e-45	9.20034e-44	1	3603591	3605656	+	1999	-	GO:0006281;GO:0003824	-	-	-	-	gi|154314361|ref|XP_001556505.1| hypothetical protein BC1G_05274 [Botrytis cinerea B05.10] &gt;gi|347827388|emb|CCD43085.1| hypothetical protein BofuT4_P069250.1 [Botrytis cinerea T4]
Bcin09g06410	4306.97	3425.39	5188.54	1.51473	0.599063	3.73278e-45	1.54393e-43	9	2269518	2272294	+	2646	-	GO:0009098;GO:0003852	K01649	opiNOG00564;sordNOG06299	E	sp|P06208|LEU1_YEAST 2-isopropylmalate synthase OS=Saccharomyces cerevisiae (strain ATCC 204508 / S288c) GN=LEU4 PE=1 SV=1	gi|154305777|ref|XP_001553290.1| hypothetical protein BC1G_07703 [Botrytis cinerea B05.10] &gt;gi|347835526|emb|CCD50098.1| similar to 2-isopropylmalate synthase [Botrytis cinerea T4] &gt;gi|472242646|gb|EMR87333.1| putative 2-isopropylmalate synthase protein [Botrytis cinerea BcDW1]
Bcin13g03360	3077.63	2369.9	3785.35	1.59726	0.675598	5.04641e-45	2.07997e-43	13	1181926	1183432	-	1420	-	GO:0046872;GO:0003676	-	sorNOG08560;opiNOG66039;sordNOG15302;opiNOG75685	RK	-	gi|154313942|ref|XP_001556296.1| predicted protein [Botrytis cinerea B05.10] &gt;gi|347831382|emb|CCD47079.1| similar to transcription factor Zn, C2H2 [Botrytis cinerea T4] &gt;gi|472239051|gb|EMR83882.1| putative krueppel c2h2-type zinc finger protein [Botrytis cinerea BcDW1]
Bcin16g03140	9218.11	7563.28	10872.9	1.4376	0.523659	5.1028e-45	2.09588e-43	16	1198579	1200762	-	1893	Bccbf5	GO:0031120;GO:0000495;GO:0003723;GO:0031118;GO:1990481;GO:0009982;GO:0031429	K11131	opiNOG00759;opiNOG35759	SJ	sp|O43102|CBF5_ASPFU Centromere/microtubule-binding protein cbf5 OS=Neosartorya fumigata (strain ATCC MYA-4609 / Af293 / CBS 101355 / FGSC A1100) GN=cbf5 PE=2 SV=1	gi|154302967|ref|XP_001551892.1| centromere/microtubule binding protein CBF5 [Botrytis cinerea B05.10] &gt;gi|347832299|emb|CCD47996.1| similar to centromere/microtubule-binding protein cbf5 [Botrytis cinerea T4] &gt;gi|472245559|gb|EMR90128.1| putative centromere microtubule binding protein cbf5 protein [Botrytis cinerea BcDW1]
Bcin16g01560	5461.3	6523.73	4398.86	0.674286	-0.568567	5.96864e-45	2.443e-43	16	650140	652933	+	2794	-	GO:0016021;GO:0016740	-	opiNOG16809	S	-	gi|472236399|gb|EMR81335.1| putative glycosyltransferase family 69 protein [Botrytis cinerea BcDW1]
Bcin08g00810	1503.9	1101.44	1906.35	1.73078	0.791424	7.29433e-45	2.97528e-43	8	341201	343242	+	1936	Bcgcd2	GO:0005634;GO:0003677;GO:0006260;GO:0046523;GO:0005085;GO:0043547;GO:0019509;GO:0003887;GO:0045947;GO:0003743;GO:0071897;GO:0005851;GO:0005829	K03680	COG1184;opiNOG11837	J	sp|Q09924|EI2BD_SCHPO Probable translation initiation factor eIF-2B subunit delta OS=Schizosaccharomyces pombe (strain 972 / ATCC 24843) GN=tif224 PE=1 SV=1	gi|472240749|gb|EMR85500.1| putative translation initiation factor eif-2b delta subunit protein [Botrytis cinerea BcDW1]
Bcin08g05890	2966.91	2317.82	3616	1.56009	0.641627	1.05678e-44	4.29565e-43	8	2210726	2212378	-	1549	Bcebp2	GO:0047750;GO:0016021;GO:0016125	K01824	opiNOG02961	I	sp|Q15125|EBP_HUMAN 3-beta-hydroxysteroid-Delta(8),Delta(7)-isomerase OS=Homo sapiens GN=EBP PE=1 SV=3	gi|347829279|emb|CCD44976.1| EBDP2, emopamil-binding protein [Botrytis cinerea T4]
Bcin11g00750	4420.12	3530.97	5309.27	1.50363	0.588446	1.38609e-44	5.61485e-43	11	274190	279225	+	4806	-	GO:0005829	K18757	opiNOG05572;opiNOG26029	OJ	sp|Q9P6K0|YLA3_SCHPO Uncharacterized HTH La-type RNA-binding protein C1527.03 OS=Schizosaccharomyces pombe (strain 972 / ATCC 24843) GN=SPAC1527.03 PE=1 SV=1	gi|472239168|gb|EMR83992.1| putative la domain family protein [Botrytis cinerea BcDW1]
Bcin05g01510	962.457	1552.77	372.144	0.239664	-2.06091	1.99464e-44	8.05234e-43	5	586343	588534	-	1988	-	-	-	opiNOG45530	R	-	gi|154297239|ref|XP_001549047.1| hypothetical protein BC1G_12455 [Botrytis cinerea B05.10] &gt;gi|472241489|gb|EMR86207.1| putative carbohydrate-binding -like protein [Botrytis cinerea BcDW1]
Bcin10g04400	671.421	909.77	433.072	0.476023	-1.0709	2.0201e-44	8.12727e-43	10	1692564	1695567	-	3004	-	GO:0003677	K09425	opiNOG06942;COG5147	K	sp|O13493|MYB1_NEUCR Myb-like DNA-binding protein myb-1 OS=Neurospora crassa (strain ATCC 24698 / 74-OR23-1A / CBS 708.71 / DSM 1257 / FGSC 987) GN=rca-1 PE=3 SV=2	gi|154316227|ref|XP_001557435.1| hypothetical protein BC1G_03699 [Botrytis cinerea B05.10] &gt;gi|347836398|emb|CCD50970.1| similar to FlbD (AN0279) Aspergillus nidulans gene [Botrytis cinerea T4]
Bcin16g01350	8455.73	6923.5	9987.95	1.44261	0.528686	2.56672e-44	1.02913e-42	16	512254	514552	+	2245	Bctif5	GO:0043547;GO:0031369;GO:0005092;GO:0043614;GO:0003743;GO:0045947;GO:0001732;GO:0033290;GO:0042256;GO:0022627;GO:0005096	K03262	sordNOG05035;opiNOG02205;sorNOG04594	J	sp|Q09689|IF5_SCHPO Probable eukaryotic translation initiation factor 5 OS=Schizosaccharomyces pombe (strain 972 / ATCC 24843) GN=tif5 PE=3 SV=1	gi|154301523|ref|XP_001551174.1| hypothetical protein BC1G_10431 [Botrytis cinerea B05.10] &gt;gi|347442040|emb|CCD34961.1| similar to eukaryotic translation initiation factor 5 [Botrytis cinerea T4] &gt;gi|472244948|gb|EMR89549.1| putative eukaryotic translation initiation factor 5 protein [Botrytis cinerea BcDW1]
Bcin08g05160	8024.02	6573.44	9474.59	1.44134	0.527414	2.85622e-44	1.14133e-42	8	1949228	1953805	-	4201	-	GO:0007165;GO:0008536;GO:0005635;GO:0008565;GO:0005829;GO:0006606	K20223	sorNOG02567;pleNOG03120;opiNOG02195	YU	sp|O59809|IMA3_SCHPO Probable importin c550.11 OS=Schizosaccharomyces pombe (strain 972 / ATCC 24843) GN=SPCC550.11 PE=3 SV=1	gi|347826807|emb|CCD42504.1| similar to nonsense-mediated mRNA decay protein (Nmd5) [Botrytis cinerea T4]
Bcin01g08370	373.364	204.942	541.786	2.6436	1.4025	3.70478e-44	1.4754e-42	1	2930684	2932503	-	1768	-	GO:0055114;GO:0051213	-	opiNOG13007	I	sp|O74885|YQE1_SCHPO Putative dioxygenase C576.01c OS=Schizosaccharomyces pombe (strain 972 / ATCC 24843) GN=SPCC576.01c PE=3 SV=2	gi|154323356|ref|XP_001560992.1| hypothetical protein BC1G_00077 [Botrytis cinerea B05.10] &gt;gi|347830228|emb|CCD45925.1| similar to alpha-ketoglutarate dependent xanthine dioxygenase [Botrytis cinerea T4] &gt;gi|472245259|gb|EMR89834.1| putative alpha-ketoglutarate dependent xanthine dioxygenase protein [Botrytis cinerea BcDW1]
Bcin16g00830	7025.28	5741.47	8309.08	1.44721	0.533271	7.27656e-44	2.88808e-42	16	362649	364673	+	1872	Bccdc37	GO:0006457;GO:0005634;GO:0031072;GO:0051087;GO:0019901;GO:0005829;GO:0051082;GO:0050821	K09554	sordNOG10473;opiNOG00188	D	sp|O94740|CDC37_SCHPO Hsp90 co-chaperone Cdc37 OS=Schizosaccharomyces pombe (strain 972 / ATCC 24843) GN=cdc37 PE=1 SV=1	gi|154301389|ref|XP_001551107.1| hypothetical protein BC1G_10364 [Botrytis cinerea B05.10] &gt;gi|347442109|emb|CCD35030.1| similar to Hsp90 co-chaperone Cdc37 [Botrytis cinerea T4] &gt;gi|472240344|gb|EMR85116.1| putative hsp90 co-chaperone cdc37 protein [Botrytis cinerea BcDW1]
Bcin01g10930	2768.02	2153.2	3382.85	1.57108	0.651761	1.17821e-43	4.66064e-42	1	3821352	3825814	+	4352	-	GO:0003677	-	opiNOG20584;opiNOG45139;sorNOG03256	S	sp|Q5IFK1|MCPH1_MACFA Microcephalin OS=Macaca fascicularis GN=MCPH1 PE=2 SV=1	gi|154314183|ref|XP_001556416.1| hypothetical protein BC1G_05185 [Botrytis cinerea B05.10]
Bcin09g05580	4076.94	4899.27	3254.61	0.664306	-0.590081	1.34039e-43	5.28444e-42	9	1945940	1948997	-	3058	-	-	-	opiNOG18587;sorNOG01964;sordNOG08012	S	-	gi|472238751|gb|EMR83600.1| hypothetical protein BcDW1_7774 [Botrytis cinerea BcDW1]
Bcin10g03650	1390.16	1012.36	1767.97	1.74637	0.804363	1.51607e-43	5.95713e-42	10	1390849	1394249	+	3294	-	GO:0016021;GO:0055114;GO:0016491	-	sorNOG02332;opiNOG08714	QP	sp|Q5A446|FRE1_CANAL Ferric/cupric reductase transmembrane component 1 OS=Candida albicans (strain SC5314 / ATCC MYA-2876) GN=CFL1 PE=2 SV=2	gi|154299178|ref|XP_001550009.1| hypothetical protein BC1G_11767 [Botrytis cinerea B05.10]
Bcin13g03160	370.498	202.319	538.678	2.66252	1.41279	1.75617e-43	6.87766e-42	13	1120786	1121643	-	805	-	-	-	magNOG11810;sordNOG14891;opiNOG47809	R	-	gi|347831411|emb|CCD47108.1| hypothetical protein BofuT4P30000020001 [Botrytis cinerea T4] &gt;gi|472243004|gb|EMR87676.1| putative cfem domain-containing protein [Botrytis cinerea BcDW1]
Bcin05g03010	1503.02	1109.42	1896.61	1.70954	0.77361	2.08626e-43	8.14331e-42	5	1106795	1107815	+	951	-	-	-	opiNOG37268;sordNOG13916	S	-	gi|347830915|emb|CCD46612.1| hypothetical protein BofuT4_P042230.1 [Botrytis cinerea T4] &gt;gi|472242456|gb|EMR87147.1| hypothetical protein BcDW1_4204 [Botrytis cinerea BcDW1]
Bcin01g07800	4238.41	3390.41	5086.4	1.50023	0.585186	2.13827e-43	8.31878e-42	1	2730846	2733830	-	2882	-	GO:0016779	K03514	sorNOG04518;opiNOG04826	L	sp|P53632|PAP2_YEAST Poly(A) RNA polymerase protein 2 OS=Saccharomyces cerevisiae (strain ATCC 204508 / S288c) GN=PAP2 PE=1 SV=1	gi|347830146|emb|CCD45843.1| hypothetical protein BofuT4_P048610.1 [Botrytis cinerea T4] &gt;gi|472239663|gb|EMR84469.1| putative dna polymerase sigma protein [Botrytis cinerea BcDW1]
Bcin07g04200	2798.24	3412.63	2183.84	0.63993	-0.644013	2.19718e-43	8.51987e-42	7	1521523	1524638	+	3116	BccreA	GO:0005634;GO:0003677;GO:0046872;GO:0006355	K09467	sordNOG11591	R	sp|O94130|CREA_BOTFU DNA-binding protein creA OS=Botryotinia fuckeliana GN=creA PE=3 SV=1	gi|12229746|sp|O94130.1|CREA_BOTFU RecName: Full=DNA-binding protein creA; AltName: Full=Carbon catabolite repressor [Botrytis cinerea] &gt;gi|3820650|emb|CAA76329.1| carbon catabolite repression regulator [Botrytis cinerea] &gt;gi|347838366|emb|CCD52938.1| creA, transcription factor Zn, C2H2 [Botrytis cinerea T4] &gt;gi|472240936|gb|EMR85682.1| putative c2h2 transcription factor protein [Botryti…
Bcin10g01180	10891	9004.25	12777.7	1.41907	0.504945	2.22269e-43	8.5905e-42	10	463800	466470	+	2568	Bcarb1	GO:0005840;GO:0005634;GO:0005524;GO:0000056;GO:0042624	K06185	opiNOG01961;sordNOG08555	R	sp|P40024|ARB1_YEAST ABC transporter ATP-binding protein ARB1 OS=Saccharomyces cerevisiae (strain ATCC 204508 / S288c) GN=ARB1 PE=1 SV=1	gi|472244897|gb|EMR89499.1| putative atp-binding cassette sub-family f member 2 protein [Botrytis cinerea BcDW1]
Bcin14g05440	2448.76	3092.04	1805.47	0.58391	-0.776183	2.43258e-43	9.37101e-42	14	2072506	2073723	+	1150	Bcisa1	GO:0005759;GO:0097428;GO:0051537;GO:0016226;GO:0051539;GO:0005198;GO:0008198;GO:0009102	K13628	pleNOG03960;sorNOG04687;opiNOG29910	P	sp|Q07821|ISA1_YEAST Iron-sulfur assembly protein 1 OS=Saccharomyces cerevisiae (strain ATCC 204508 / S288c) GN=ISA1 PE=1 SV=1	gi|154299637|ref|XP_001550237.1| hypothetical protein BC1G_10781 [Botrytis cinerea B05.10] &gt;gi|347827909|emb|CCD43606.1| similar to iron-sulfur cluster assembly accessory protein [Botrytis cinerea T4] &gt;gi|472238125|gb|EMR83000.1| putative iron-sulfur cluster assembly accessory protein [Botrytis cinerea BcDW1]
Bcin14g01920	1030.28	1337.48	723.081	0.54063	-0.887287	2.57357e-43	9.88185e-42	14	814857	816837	-	1981	Bcmaf1	GO:0016310;GO:0000994;GO:0016301;GO:0005737;GO:0061587;GO:0016480;GO:0005730;GO:0070217	-	NOG162960;opiNOG10493	OK	sp|O14109|MAF1_SCHPO Repressor of RNA polymerase III transcription maf1 OS=Schizosaccharomyces pombe (strain 972 / ATCC 24843) GN=maf1 PE=1 SV=5	gi|347828619|emb|CCD44316.1| similar to mitogen-activated protein kinase MAF1 [Botrytis cinerea T4] &gt;gi|472244178|gb|EMR88804.1| putative mitogen-activated protein kinase maf1 protein [Botrytis cinerea BcDW1]
Bcin04g06890	2415.58	2963.1	1868.06	0.630443	-0.665562	3.06202e-43	1.17192e-41	4	2411699	2412697	-	822	-	GO:0004089;GO:0008270	K01673	saccNOG03502;opiNOG43322	P	sp|O94255|CAN_SCHPO Carbonic anhydrase OS=Schizosaccharomyces pombe (strain 972 / ATCC 24843) GN=SPBP8B7.05c PE=1 SV=2	gi|154297683|ref|XP_001549267.1| carbonic anhydrase [Botrytis cinerea B05.10] &gt;gi|347829545|emb|CCD45242.1| hypothetical protein BofuT4_P009590.1 [Botrytis cinerea T4] &gt;gi|472245187|gb|EMR89767.1| putative carbonate dehydratase protein [Botrytis cinerea BcDW1]
Bcin12g04640	615.743	1051.35	180.14	0.171343	-2.54504	6.63873e-43	2.5326e-41	12	1577199	1578943	+	1574	-	GO:0016614;GO:0050660;GO:0055114	-	sorNOG04294;opiNOG04063	R	sp|D4B1P2|A2372_ARTBC Uncharacterized FAD-linked oxidoreductase ARB_02372 OS=Arthroderma benhamiae (strain ATCC MYA-4681 / CBS 112371) GN=ARB_02372 PE=1 SV=1	gi|347838158|emb|CCD52730.1| similar to FAD binding domain-containing protein [Botrytis cinerea T4]
Bcin05g06910	2691.97	2096.74	3287.2	1.56777	0.648713	8.05069e-43	3.06134e-41	5	2404240	2408265	-	3788	-	GO:0016021;GO:0016740	-	sordNOG08234;opiNOG05634	S	-	gi|154295304|ref|XP_001548088.1| hypothetical protein BC1G_13233 [Botrytis cinerea B05.10] &gt;gi|472239282|gb|EMR84101.1| putative glycosyltransferase family 2 protein [Botrytis cinerea BcDW1]
Bcin09g01170	4022.32	4830.71	3213.93	0.665313	-0.587896	9.18698e-43	3.48219e-41	9	441552	447700	-	4808	-	GO:0046872	-	opiNOG82206;opiNOG30159;sordNOG04062	SR	-	gi|472238700|gb|EMR83552.1| putative zinc finger protein [Botrytis cinerea BcDW1]
Bcin01g06670	2570.88	1998.12	3143.63	1.57329	0.653785	1.03681e-42	3.91727e-41	1	2338039	2341251	-	3017	-	-	K15263	sorNOG03669;opiNOG23036;sordNOG07451	SD	sp|O94311|YH56_SCHPO UPF0743 protein C215.06c OS=Schizosaccharomyces pombe (strain 972 / ATCC 24843) GN=SPBC215.06c PE=1 SV=2	gi|347829974|emb|CCD45671.1| hypothetical protein BofuT4_P046890.1 [Botrytis cinerea T4] &gt;gi|472237536|gb|EMR82427.1| putative lyar-type c2hc zinc finger protein [Botrytis cinerea BcDW1]
Bcin01g02670	4472.42	3589.9	5354.94	1.49167	0.576926	1.11528e-42	4.20028e-41	1	998943	1001009	-	1851	Bccct2	GO:0006457;GO:0005634;GO:0005524;GO:0051082;GO:0005832	K09494	opiNOG01908;sordNOG10951	O	sp|Q10147|TCPB_SCHPO Probable T-complex protein 1 subunit beta OS=Schizosaccharomyces pombe (strain 972 / ATCC 24843) GN=cct2 PE=3 SV=1	gi|347840245|emb|CCD54817.1| similar to t-complex protein 1 [Botrytis cinerea T4] &gt;gi|472236683|gb|EMR81606.1| putative t-complex protein 1 subunit beta protein [Botrytis cinerea BcDW1]
Bcin15g05310	894.007	612.977	1175.04	1.91694	0.938803	1.52613e-42	5.72931e-41	15	1852642	1854748	-	2027	-	-	-	euNOG18736;sordNOG06051	S	-	gi|472243674|gb|EMR88320.1| hypothetical protein BcDW1_3037 [Botrytis cinerea BcDW1]
Bcin06g06930	1319.21	961.959	1676.45	1.74275	0.801367	1.6934e-42	6.33707e-41	6	2422306	2425054	+	2478	Bcrad7	GO:0000113;GO:0000715;GO:0042787;GO:0031463	K15082	opiNOG08040;sorNOG00815;sordNOG11924	SR	sp|O74999|RAD7_SCHPO DNA repair protein rhp7 OS=Schizosaccharomyces pombe (strain 972 / ATCC 24843) GN=rhp7 PE=3 SV=1	gi|154311654|ref|XP_001555156.1| hypothetical protein BC1G_06286 [Botrytis cinerea B05.10]
Bcin10g05370	611.247	832.331	390.163	0.46876	-1.09308	2.21877e-42	8.27685e-41	10	2034578	2037939	+	3309	-	GO:0005759;GO:0003992;GO:0005829;GO:0042802;GO:0006526;GO:0030170	-	opiNOG04000	E	sp|O94562|YGD3_SCHPO Uncharacterized aminotransferase C1771.03c OS=Schizosaccharomyces pombe (strain 972 / ATCC 24843) GN=SPBC1773.03c PE=3 SV=1	gi|154301896|ref|XP_001551359.1| hypothetical protein BC1G_10185 [Botrytis cinerea B05.10] &gt;gi|347836352|emb|CCD50924.1| similar to class III aminotransferase [Botrytis cinerea T4] &gt;gi|472240182|gb|EMR84961.1| putative class iii protein [Botrytis cinerea BcDW1]
Bcin03g05980	1408.57	1032.7	1784.45	1.72795	0.789063	2.2987e-42	8.54797e-41	3	2012587	2014488	-	1732	-	-	-	sorNOG02362;sordNOG07366;opiNOG29504	S	-	gi|472240001|gb|EMR84784.1| hypothetical protein BcDW1_6551 [Botrytis cinerea BcDW1]
Bcin16g03540	2656.47	3244.92	2068.01	0.637308	-0.649938	2.55556e-42	9.47325e-41	16	1317440	1320341	-	2385	-	GO:0000287;GO:0003824;GO:0030976	-	pleNOG03991;opiNOG21935;sordNOG07472	SR	sp|P20906|MDLC_PSEPU Benzoylformate decarboxylase OS=Pseudomonas putida GN=mdlC PE=1 SV=2	gi|472245504|gb|EMR90074.1| putative acetolactate synthase protein [Botrytis cinerea BcDW1]
Bcin02g00006	971.266	1287.79	654.744	0.508426	-0.975891	2.96391e-42	1.09525e-40	2	21552	22974	+	1423	-	-	-	-	-	-	gi|472246154|gb|EMR90699.1| hypothetical protein BcDW1_652 [Botrytis cinerea BcDW1]
Bcin07g00620	996.268	696.329	1296.21	1.86148	0.896454	3.19869e-42	1.17832e-40	7	227541	228905	+	1158	Bcabp140	GO:0051015;GO:0052735;GO:0030674;GO:0030488;GO:0043332;GO:0005884;GO:0030479;GO:0051017;GO:0032432	K17053	opiNOG00179;sorNOG04510	R	sp|Q08641|AB140_YEAST tRNA(Thr) (cytosine(32)-N(3))-methyltransferase OS=Saccharomyces cerevisiae (strain ATCC 204508 / S288c) GN=ABP140 PE=1 SV=3	gi|347827014|emb|CCD42711.1| similar to actin binding protein [Botrytis cinerea T4] &gt;gi|472238586|gb|EMR83444.1| putative actin binding protein [Botrytis cinerea BcDW1]
Bcin04g03020	2337.66	1805.39	2869.93	1.58964	0.668705	3.80064e-42	1.3957e-40	4	1082198	1083912	-	1665	Bcnop15	GO:0000166;GO:0003676	K14838	KOG4208;opiNOG13298	R	sp|O74978|YQL5_SCHPO Uncharacterized RNA-binding protein C1827.05c OS=Schizosaccharomyces pombe (strain 972 / ATCC 24843) GN=SPCC1827.05c PE=4 SV=1	gi|472244284|gb|EMR88902.1| putative ribosomal biogenesis protein gar2 protein [Botrytis cinerea BcDW1]
Bcin13g05060	112.41	30.9877	193.832	6.25511	2.64504	4.44437e-42	1.62703e-40	13	1902365	1903443	-	1079	-	-	-	-	-	-	gi|154310983|ref|XP_001554822.1| predicted protein [Botrytis cinerea B05.10] &gt;gi|347832510|emb|CCD48207.1| hypothetical protein BofuT4_P035000.1 [Botrytis cinerea T4] &gt;gi|472242665|gb|EMR87351.1| hypothetical protein BcDW1_3985 [Botrytis cinerea BcDW1]
Bcin01g02640	2570.47	2001.25	3139.68	1.56885	0.649712	4.59644e-42	1.67749e-40	1	988028	990902	-	2826	Bchel2	GO:0005829;GO:0008270	-	COG5236;opiNOG14041	OR	sp|Q76PD2|HEL2_SCHPO E3 ubiquitin-protein ligase hel2 OS=Schizosaccharomyces pombe (strain 972 / ATCC 24843) GN=SPCC1223.01 PE=1 SV=2	gi|347840241|emb|CCD54813.1| similar to transcription factor Zn, C2H2 [Botrytis cinerea T4] &gt;gi|472236686|gb|EMR81609.1| putative c2h2 finger domain-containing protein [Botrytis cinerea BcDW1]
Bcin11g00620	511.31	272.068	750.551	2.75868	1.46398	4.72617e-42	1.71951e-40	11	197292	199341	+	2050	-	-	-	opiNOG26656;sorNOG06415	SR	sp|Q08912|YO389_YEAST Uncharacterized protein YOR389W OS=Saccharomyces cerevisiae (strain ATCC 204508 / S288c) GN=YOR389W PE=1 SV=1	gi|347441161|emb|CCD34082.1| hypothetical protein BofuT4_P106210.1 [Botrytis cinerea T4]
Bcin05g04280	829.236	563.563	1094.91	1.94284	0.958164	4.85359e-42	1.76044e-40	5	1538741	1540913	-	2032	-	GO:0045226;GO:0007155;GO:0005887;GO:0030213;GO:0085029;GO:0050501	K00752	opiNOG04581	M	sp|O57427|HYAS2_XENLA Hyaluronan synthase 2 OS=Xenopus laevis GN=has2 PE=2 SV=2	gi|154320955|ref|XP_001559793.1| hypothetical protein BC1G_01352 [Botrytis cinerea B05.10] &gt;gi|347830729|emb|CCD46426.1| glycosyltransferase family 2 protein [Botrytis cinerea T4] &gt;gi|472235398|gb|EMR80376.1| putative glycosyltransferase family 2 protein [Botrytis cinerea BcDW1]
Bcin12g02680	245.498	374.41	116.587	0.311388	-1.68322	6.25393e-42	2.26139e-40	12	931824	934106	-	2095	Bcjen1	GO:0008643;GO:0055085;GO:0016021;GO:0022857	K08178	pleNOG00603;opiNOG03566	R	sp|P36035|JEN1_YEAST Carboxylic acid transporter protein homolog OS=Saccharomyces cerevisiae (strain ATCC 204508 / S288c) GN=JEN1 PE=1 SV=1	gi|347837480|emb|CCD52052.1| similar to carboxylic acid transporter protein [Botrytis cinerea T4] &gt;gi|472243105|gb|EMR87767.1| putative sugar transporter family protein [Botrytis cinerea BcDW1]
Bcin12g01240	925.852	1221.87	629.836	0.515469	-0.956042	7.43046e-42	2.6786e-40	12	430436	433788	-	3277	-	-	-	sorNOG02212;opiNOG16952	S	-	gi|154317082|ref|XP_001557861.1| hypothetical protein BC1G_03443 [Botrytis cinerea B05.10]
Bcin10g04550	8342.16	6873.04	9811.27	1.4275	0.513491	7.9332e-42	2.85111e-40	10	1749596	1751350	-	1547	Bcnop1	GO:1990259;GO:0005840;GO:0030686;GO:0003723;GO:0031428;GO:0006356;GO:0008033;GO:0031167;GO:0032040;GO:0000494;GO:0008649;GO:0015030;GO:1990258	K14563	opiNOG05076;COG1889	AJ	sp|P15646|FBRL_YEAST rRNA 2&apos;-O-methyltransferase fibrillarin OS=Saccharomyces cerevisiae (strain ATCC 204508 / S288c) GN=NOP1 PE=1 SV=1	gi|154316173|ref|XP_001557408.1| rRNA methyltransferase NOP1 [Botrytis cinerea B05.10] &gt;gi|347836421|emb|CCD50993.1| hypothetical protein BofuT4P12000005001 [Botrytis cinerea T4] &gt;gi|472236552|gb|EMR81483.1| putative rrna methyltransferase nop1 protein [Botrytis cinerea BcDW1]
Bcin07g00260	171.433	67.3346	275.532	4.09198	2.0328	8.53697e-42	3.05878e-40	7	101521	103023	+	1196	-	GO:0042412;GO:0005506;GO:0000097;GO:0005829;GO:0017172;GO:0019451;GO:0055114	K00456	sorNOG04616;opiNOG07683	E	sp|Q5RLY7|CDO_AJECG Cysteine dioxygenase OS=Ajellomyces capsulatus (strain G186AR / H82 / ATCC MYA-2454 / RMSCC 2432) GN=CDO1 PE=2 SV=2	gi|154313342|ref|XP_001555997.1| hypothetical protein BC1G_05368 [Botrytis cinerea B05.10]
Bcin03g07080	14813.3	12376.1	17250.4	1.39384	0.479068	9.22918e-42	3.29677e-40	3	2405575	2408856	+	2347	-	GO:0005634;GO:0003723;GO:0005524;GO:0000184;GO:0005737;GO:0006364;GO:0004004;GO:0010501	K12823	sordNOG10872;opiNOG00011;sorNOG03913	A	sp|A7E449|DBP2_SCLS1 ATP-dependent RNA helicase dbp2 OS=Sclerotinia sclerotiorum (strain ATCC 18683 / 1980 / Ss-1) GN=dbp2 PE=3 SV=1	gi|472237438|gb|EMR82333.1| putative atp-dependent rna helicase dbp2 protein [Botrytis cinerea BcDW1]
Bcin04g04800	440.989	678.517	203.462	0.299862	-1.73763	1.15858e-41	4.12608e-40	4	1658829	1660077	+	1140	Bcbrn1	GO:0055114;GO:0016491	K17739	sorNOG03210;opiNOG15123;sordNOG06406	Q	sp|P87025|THR1_COLOR Trihydroxynaphthalene reductase OS=Colletotrichum orbiculare (strain 104-T / ATCC 96160 / CBS 514.97 / LARS 414 / MAFF 240422) GN=THR1 PE=3 SV=4	gi|154316598|ref|XP_001557620.1| hypothetical protein BC1G_04230 [Botrytis cinerea B05.10] &gt;gi|347835159|emb|CCD49731.1| similar to 1,3,8-naphthalenetriol reductase [Botrytis cinerea T4] &gt;gi|472242287|gb|EMR86986.1| putative tetrahydroxynaphthalene reductase protein [Botrytis cinerea BcDW1]
Bcin10g03950	3633.53	2899.82	4367.24	1.50604	0.590758	1.32941e-41	4.72021e-40	10	1518197	1523963	+	5662	Bcutp10	GO:0030515;GO:0030686;GO:0033553;GO:0005524;GO:0000472;GO:0044732;GO:0000447;GO:0000480;GO:0032040;GO:0030688;GO:0005739;GO:0045943;GO:0034455	K14550	opiNOG07450;sorNOG02134;sordNOG08278	SJ	sp|A4QTQ9|UTP10_MAGO7 U3 small nucleolar RNA-associated protein 10 OS=Magnaporthe oryzae (strain 70-15 / ATCC MYA-4617 / FGSC 8958) GN=UTP10 PE=3 SV=2	gi|154316347|ref|XP_001557495.1| hypothetical protein BC1G_03759 [Botrytis cinerea B05.10] &gt;gi|347828016|emb|CCD43713.1| similar to U3 small nucleolar RNA-associated protein 10 [Botrytis cinerea T4]
Bcin15g03070	820.911	463.613	1178.21	2.54137	1.3456	5.15556e-41	1.82504e-39	15	1072124	1074718	+	2537	-	GO:0004553;GO:0005975;GO:0016021	-	opiNOG02423	R	sp|D4B4J2|CRH12_ARTBC Probable extracellular glycosidase ARB_03382 OS=Arthroderma benhamiae (strain ATCC MYA-4681 / CBS 112371) GN=ARB_03382 PE=3 SV=2	gi|154317898|ref|XP_001558268.1| hypothetical protein BC1G_02932 [Botrytis cinerea B05.10] &gt;gi|347831540|emb|CCD47237.1| glycoside hydrolase family 16 protein [Botrytis cinerea T4] &gt;gi|472242988|gb|EMR87661.1| putative cell wall glucanase protein [Botrytis cinerea BcDW1]
Bcin05g01030	1221.85	1557.35	886.344	0.569135	-0.813158	8.03275e-41	2.83503e-39	5	405332	406813	+	1416	-	GO:0008270;GO:0055114;GO:0016491	K05351	sorNOG02789;opiNOG01088	Q	sp|A1CFY8|XYL2_ASPCL Probable D-xylulose reductase A OS=Aspergillus clavatus (strain ATCC 1007 / CBS 513.65 / DSM 816 / NCTC 3887 / NRRL 1) GN=xdhA PE=3 SV=2	gi|154303353|ref|XP_001552084.1| xylitol dehydrogenase [Botrytis cinerea B05.10] &gt;gi|347841685|emb|CCD56257.1| similar to xylitol dehydrogenase [Botrytis cinerea T4] &gt;gi|472243535|gb|EMR88186.1| putative xylitol dehydrogenase protein [Botrytis cinerea BcDW1]
Bcin05g07200	2801.69	3394.64	2208.75	0.650658	-0.620029	1.005e-40	3.53639e-39	5	2500986	2502786	-	1612	-	-	-	opiNOG33502;sordNOG13324	S	-	gi|347833200|emb|CCD48897.1| hypothetical protein BofuT4_P105550.1 [Botrytis cinerea T4] &gt;gi|472239271|gb|EMR84091.1| putative perilipin mpl1-like protein [Botrytis cinerea BcDW1]
Bcin03g03230	1665.36	1256.51	2074.21	1.65076	0.723134	1.08471e-40	3.80552e-39	3	1075514	1077692	-	2129	Bcsas10	GO:0000462;GO:0032040;GO:0008061;GO:0005730;GO:0006032;GO:0004568;GO:0005975	K14767	eurotNOG02652;sorNOG03950;opiNOG79351;onyNOG02341	B	sp|Q1MTS0|YBH9_SCHPO Uncharacterized protein C3B8.09 OS=Schizosaccharomyces pombe (strain 972 / ATCC 24843) GN=SPBC3B8.09 PE=1 SV=1	gi|347442030|emb|CCD34951.1| similar to Sas10/Utp3 family protein [Botrytis cinerea T4] &gt;gi|472241442|gb|EMR86168.1| putative sas10 utp3 family protein [Botrytis cinerea BcDW1]
Bcin10g01290	669.861	994.759	344.962	0.34678	-1.52791	1.45466e-40	5.08829e-39	10	501157	503219	+	1989	-	GO:0005887	-	magNOG08047;opiNOG77188	SR	-	gi|472236057|gb|EMR81000.1| hypothetical protein BcDW1_10311 [Botrytis cinerea BcDW1]
Bcin13g04290	338.771	133.885	543.657	4.06063	2.0217	1.56711e-40	5.46542e-39	13	1544986	1546800	+	1756	-	GO:0046872;GO:0003676	-	sorNOG00841;opiNOG25130;opiNOG65011	RK	-	gi|154296489|ref|XP_001548675.1| hypothetical protein BC1G_12819 [Botrytis cinerea B05.10]
Bcin08g04530	1832.25	1392.35	2272.16	1.63188	0.706539	1.63991e-40	5.70245e-39	8	1750640	1752284	+	1539	Bcatg3	GO:0019776;GO:0000153;GO:0006612;GO:0032258;GO:0006501;GO:0044805;GO:0000422;GO:0034727;GO:0005829;GO:0000045	K08343	sordNOG07356;opiNOG02618	RU	sp|A6S8P6|ATG3_BOTFB Autophagy-related protein 3 OS=Botryotinia fuckeliana (strain B05.10) GN=atg3 PE=3 SV=1	gi|347826892|emb|CCD42589.1| similar to autophagy-related protein 3 [Botrytis cinerea T4] &gt;gi|472244740|gb|EMR89343.1| putative autophagocytosis protein [Botrytis cinerea BcDW1]
Bcin07g02800	588.997	378.999	798.996	2.10817	1.07599	2.13953e-40	7.41789e-39	7	1023096	1024581	-	1290	-	GO:0016021	-	opiNOG44463;sorNOG05022;opiNOG38897	S	sp|Q9MBH1|AIG2C_ARATH Protein AIG2 C OS=Arabidopsis thaliana GN=AIG2C PE=1 SV=1	gi|154318666|ref|XP_001558651.1| hypothetical protein BC1G_02722 [Botrytis cinerea B05.10] &gt;gi|472238167|gb|EMR83042.1| putative disease resistance protein [Botrytis cinerea BcDW1]
Bcin14g01670	676.233	905.931	446.535	0.492902	-1.02063	2.3085e-40	7.98024e-39	14	724741	726233	-	1493	-	GO:0003677	-	hypNOG07056;opiNOG69947;opiNOG71689	SDB	sp|O60108|CBH2_SCHPO CENP-B homolog protein 2 OS=Schizosaccharomyces pombe (strain 972 / ATCC 24843) GN=cbh2 PE=3 SV=1	gi|154304817|ref|XP_001552812.1| hypothetical protein BC1G_08994 [Botrytis cinerea B05.10]
Bcin01g04090	1652.35	1247.32	2057.37	1.64943	0.721969	3.95465e-40	1.36308e-38	1	1495249	1496662	-	1289	Bcpno1	GO:0003723;GO:0000472;GO:0005730;GO:0051082;GO:0005829;GO:0000447;GO:0006461	K11884	sordNOG06681;opiNOG01083	A	sp|Q4IN63|PNO1_GIBZE Pre-rRNA-processing protein PNO1 OS=Gibberella zeae (strain PH-1 / ATCC MYA-4620 / FGSC 9075 / NRRL 31084) GN=PNO1 PE=3 SV=1	gi|154297104|ref|XP_001548980.1| hypothetical protein BC1G_12211 [Botrytis cinerea B05.10] &gt;gi|347840432|emb|CCD55004.1| similar to pre-rRNA-processing protein pno1 [Botrytis cinerea T4] &gt;gi|472244864|gb|EMR89466.1| putative pre-rrna-processing protein pno1 protein [Botrytis cinerea BcDW1]
Bcin06g03990	691.63	459.369	923.89	2.01121	1.00807	4.21115e-40	1.44726e-38	6	1371152	1374005	+	2741	Bcku70	GO:0071481;GO:0043564;GO:0000784;GO:0071480;GO:0003690;GO:0032508;GO:0004003;GO:0042162;GO:0003684;GO:0006303;GO:0006310;GO:0000723	K10884	sordNOG11784;opiNOG01411	L	sp|Q7SA95|KU70_NEUCR ATP-dependent DNA helicase II subunit 1 OS=Neurospora crassa (strain ATCC 24698 / 74-OR23-1A / CBS 708.71 / DSM 1257 / FGSC 987) GN=mus-51 PE=3 SV=2	gi|347832489|emb|CCD48186.1| BcKU70, protein involved in DNA reparation [Botrytis cinerea T4]
Bcin01g01820	2668.48	2064.01	3272.95	1.58573	0.665145	4.2653e-40	1.46161e-38	1	707485	709335	-	1566	Bchom2	GO:0005634;GO:0006531;GO:0009097;GO:0051287;GO:0009088;GO:0055114;GO:0046983;GO:0050661;GO:0003942;GO:0009089;GO:0005829;GO:0009090;GO:0009086;GO:0004073	K00133	pleNOG00529;sorNOG02640;opiNOG04703	E	sp|P78780|DHAS_SCHPO Probable aspartate-semialdehyde dehydrogenase OS=Schizosaccharomyces pombe (strain 972 / ATCC 24843) GN=SPCC1827.06c PE=1 SV=2	gi|472245295|gb|EMR89869.1| putative aspartate-semialdehyde dehydrogenase protein [Botrytis cinerea BcDW1]
Bcin14g00870	6772.1	7969.07	5575.14	0.699597	-0.515403	4.49997e-40	1.53756e-38	14	379865	382516	-	2524	-	GO:0055085;GO:0016021	K08157	sorNOG00424;opiNOG03553	R	sp|O59700|YN43_SCHPO Uncharacterized transporter C36.03c OS=Schizosaccharomyces pombe (strain 972 / ATCC 24843) GN=SPBC36.03c PE=3 SV=1	gi|347835969|emb|CCD50541.1| similar to MFS multidrug transporter [Botrytis cinerea T4]
Bcin01g06440	4876.15	3966.76	5785.54	1.45851	0.544491	5.51071e-40	1.87746e-38	1	2267220	2268881	-	1460	-	GO:0000287;GO:0004634;GO:0006096;GO:0002181;GO:0001731;GO:0016282;GO:0006446;GO:0003743;GO:0033290;GO:0000015;GO:0005852	K03245	opiNOG29344;sordNOG12592;pleNOG03411	J	sp|Q7S931|EIF3J_NEUCR Eukaryotic translation initiation factor 3 subunit J OS=Neurospora crassa (strain ATCC 24698 / 74-OR23-1A / CBS 708.71 / DSM 1257 / FGSC 987) GN=hcr-1 PE=3 SV=1	gi|472237556|gb|EMR82447.1| putative enolase protein [Botrytis cinerea BcDW1]
Bcin01g02930	1513.41	1133.45	1893.37	1.67044	0.740232	7.03699e-40	2.39055e-38	1	1079150	1080954	-	1696	Bcsmm1	GO:0017150;GO:0002943;GO:0005829;GO:0050660;GO:0055114	K05543	sordNOG04225;opiNOG07512	J	sp|O74731|DUS2_SCHPO tRNA-dihydrouridine(20) synthase [NAD(P)+] OS=Schizosaccharomyces pombe (strain 972 / ATCC 24843) GN=dus2 PE=3 SV=1	gi|154299041|ref|XP_001549941.1| hypothetical protein BC1G_11833 [Botrytis cinerea B05.10] &gt;gi|472235876|gb|EMR80828.1| putative trna dihydrouridine synthase protein [Botrytis cinerea BcDW1]
Bcin06g05040	1925.41	1477.75	2373.07	1.60587	0.683354	7.28274e-40	2.46692e-38	6	1717659	1721089	+	3317	Bcutp21	GO:0034388;GO:0072686;GO:0044732;GO:0032040;GO:0005829;GO:0032153;GO:0006364	K14554	sordNOG09332;opiNOG04092	R	sp|O14053|UTP21_SCHPO U3 small nucleolar RNA-associated protein 21 homolog OS=Schizosaccharomyces pombe (strain 972 / ATCC 24843) GN=SPCC1672.07 PE=3 SV=1	gi|472242934|gb|EMR87608.1| putative transcription factor utp21 protein [Botrytis cinerea BcDW1]
Bcin15g01290	4937.29	4020.9	5853.69	1.45581	0.541827	7.30464e-40	2.46725e-38	15	486488	488275	+	1674	-	GO:0000166;GO:0003676	-	pleNOG03517;opiNOG31467	KR	sp|P41891|GAR2_SCHPO Protein gar2 OS=Schizosaccharomyces pombe (strain 972 / ATCC 24843) GN=gar2 PE=1 SV=2	gi|472244473|gb|EMR89090.1| putative nucleic acid-binding protein [Botrytis cinerea BcDW1]
Bcin12g05670	593.488	806.032	380.944	0.472617	-1.08126	7.53564e-40	2.538e-38	12	1958909	1960823	+	1868	-	GO:0005634;GO:0003677;GO:0006351;GO:0055114;GO:0044550;GO:0008270;GO:0004497;GO:0071949	K00480	opiNOG00334	C	sp|P86491|6HN3M_PSEFL 6-hydroxynicotinate 3-monooxygenase OS=Pseudomonas fluorescens PE=1 SV=1	gi|472242217|gb|EMR86917.1| putative salicylate hydroxylase protein [Botrytis cinerea BcDW1]
Bcin14g02510	578.446	370.13	786.761	2.12563	1.08789	8.25339e-40	2.77182e-38	14	987192	989737	-	2250	Bclcc2	GO:0046274;GO:0016722;GO:0052716;GO:0005507;GO:0005576;GO:0055114	-	opiNOG14772;sorNOG02333	Q	sp|Q96WM9|LAC2_BOTFU Laccase-2 OS=Botryotinia fuckeliana GN=lcc2 PE=2 SV=1	gi|154305568|ref|XP_001553186.1| hypothetical protein BC1G_08553 [Botrytis cinerea B05.10] &gt;gi|74697989|sp|Q96WM9.1|LAC2_BOTFU RecName: Full=Laccase-2; AltName: Full=Benzenediol:oxygen oxidoreductase 2; AltName: Full=Diphenol oxidase 2; AltName: Full=Urishiol oxidase 2; Flags: Precursor &gt;gi|15022489|gb|AAK77953.1|AF243855_1 laccase 2 [Botrytis cinerea] &gt;gi|347828536|emb|CCD44233.1| lcc2,…
Bcin08g03710	7011.43	5477.52	8545.35	1.56008	0.641617	9.44914e-40	3.16439e-38	8	1434250	1436729	-	2370	Bcnde2	GO:0016021;GO:0008080;GO:0055114;GO:0016491	K17871	opiNOG06007;sorNOG01448	C	sp|F2Z699|NDH2_YARLI External alternative NADH-ubiquinone oxidoreductase, mitochondrial OS=Yarrowia lipolytica (strain CLIB 122 / E 150) GN=NDH2 PE=1 SV=1	gi|154309236|ref|XP_001553952.1| hypothetical protein BC1G_07512 [Botrytis cinerea B05.10] &gt;gi|347837288|emb|CCD51860.1| similar to external NADH-ubiquinone oxidoreductase [Botrytis cinerea T4]
Bcin03g05450	291.133	151.426	430.839	2.84521	1.50853	1.01554e-39	3.39127e-38	3	1828775	1830817	-	1922	-	GO:0016614;GO:0050660;GO:0055114	-	opiNOG03410;COG0277	CR	sp|D4B1P2|A2372_ARTBC Uncharacterized FAD-linked oxidoreductase ARB_02372 OS=Arthroderma benhamiae (strain ATCC MYA-4681 / CBS 112371) GN=ARB_02372 PE=1 SV=1	gi|472246162|gb|EMR90706.1| putative fad- protein [Botrytis cinerea BcDW1]
Bcin07g05110	2772.12	2190.93	3353.31	1.53055	0.614046	1.45358e-39	4.84034e-38	7	1912812	1915298	-	2487	Bcnop2	GO:0005634;GO:0003723;GO:1902626;GO:0009383;GO:0030687;GO:0000463;GO:0070475	K14835	sorNOG01764;sordNOG08355;opiNOG02323;COG0144	AJ	sp|O94268|NOP2_SCHPO 25S rRNA (cytosine-C(5))-methyltransferase nop2 OS=Schizosaccharomyces pombe (strain 972 / ATCC 24843) GN=nop2 PE=1 SV=1	gi|154303546|ref|XP_001552180.1| S-adenosylmethionine-dependent methyltransferase superfamily domain-containing protein [Botrytis cinerea B05.10] &gt;gi|347840919|emb|CCD55491.1| hypothetical protein BofuT4_P158870.1 [Botrytis cinerea T4] &gt;gi|472245684|gb|EMR90245.1| putative s-adenosylmethionine-dependent methyltransferase superfamily domain-containing protein [Botrytis cinerea BcDW1]
Bcin11g02490	5368.38	7149.11	3587.66	0.501833	-0.99472	1.91287e-39	6.3518e-38	11	855487	857637	-	1758	-	GO:0006006;GO:0005978;GO:0019388;GO:0005829;GO:0004614	K01835	sorNOG03428;sordNOG07592;opiNOG03646	G	sp|Q4WY53|PGM_ASPFU Phosphoglucomutase OS=Neosartorya fumigata (strain ATCC MYA-4609 / Af293 / CBS 101355 / FGSC A1100) GN=pgmA PE=3 SV=1	gi|347832071|emb|CCD47768.1| similar to phosphoglucomutase [Botrytis cinerea T4] &gt;gi|472236746|gb|EMR81668.1| putative phosphoglucomutase protein [Botrytis cinerea BcDW1]
Bcin08g02500	2295.87	1787.16	2804.58	1.56929	0.650113	1.94593e-39	6.44343e-38	8	957782	959856	-	1917	Bcxdj1	GO:0005840;GO:0006457;GO:0005634;GO:0005783;GO:0005524;GO:0001671;GO:0031072;GO:0031307;GO:0009408;GO:0046872;GO:0032781;GO:0051082;GO:0006412;GO:0003735;GO:0030150	K09503	sorNOG01162;opiNOG08439;sordNOG11136	O	sp|O94657|XDJ1_SCHPO DnaJ protein homolog xdj1 OS=Schizosaccharomyces pombe (strain 972 / ATCC 24843) GN=xdj1 PE=3 SV=1	gi|154303110|ref|XP_001551963.1| hypothetical protein BC1G_09575 [Botrytis cinerea B05.10] &gt;gi|347839332|emb|CCD53904.1| similar to dnaJ homolog subfamily A member 2 [Botrytis cinerea T4] &gt;gi|472243425|gb|EMR88081.1| putative domain containing protein [Botrytis cinerea BcDW1]
Bcin10g04150	631.641	413.23	850.051	2.05709	1.0406	2.22257e-39	7.33885e-38	10	1599617	1602742	+	3126	Bctrz1	GO:0005634;GO:0005524;GO:1990180;GO:0006468;GO:0042781;GO:0072684;GO:0004672;GO:0005739	K00784	opiNOG01080	R	sp|Q10155|RNZ1_SCHPO Ribonuclease Z 1 OS=Schizosaccharomyces pombe (strain 972 / ATCC 24843) GN=trz1 PE=3 SV=1	gi|472244507|gb|EMR89123.1| putative trna processing endoribonuclease protein [Botrytis cinerea BcDW1]
Bcin16g02220	1797.07	2226.13	1368.01	0.614524	-0.702459	2.24764e-39	7.40089e-38	16	866643	868086	-	1444	-	GO:0016799;GO:0005829;GO:0009691	K06966	sordNOG09655;opiNOG16922;sorNOG04528	S	sp|K3VH30|FCK1_FUSPC Bifunctional cytokinin biosynthesis protein OS=Fusarium pseudograminearum (strain CS3096) GN=FCK1 PE=1 SV=1	gi|154305884|ref|XP_001553343.1| hypothetical protein BC1G_08173 [Botrytis cinerea B05.10] &gt;gi|347833024|emb|CCD48721.1| similar to lysine decarboxylase-like protein [Botrytis cinerea T4]
Bcin01g04120	152.248	57.0195	247.476	4.3402	2.11776	2.34938e-39	7.71433e-38	1	1503185	1505227	+	1881	-	GO:0006820;GO:0055085;GO:0016021;GO:0022857	-	sordNOG07839;opiNOG01609;sorNOG07260	G	sp|P40445|YIQ6_YEAST Uncharacterized transporter YIL166C OS=Saccharomyces cerevisiae (strain ATCC 204508 / S288c) GN=YIL166C PE=1 SV=1	gi|472244867|gb|EMR89469.1| putative allantoate permease protein [Botrytis cinerea BcDW1]
Bcin02g03330	1397.61	1758.6	1036.61	0.589452	-0.762554	2.56445e-39	8.39716e-38	2	1207545	1209736	-	1797	-	GO:0055085;GO:0016021;GO:0006812	-	pleNOG07511;opiNOG19231	SP	sp|A3R044|SSU1_ARTBC Sulfite efflux pump SSU1 OS=Arthroderma benhamiae (strain ATCC MYA-4681 / CBS 112371) GN=SSU1 PE=2 SV=1	gi|347838531|emb|CCD53103.1| similar to C4-dicarboxylate transporter/malic acid transport protein [Botrytis cinerea T4] &gt;gi|472237820|gb|EMR82703.1| putative c4-dicarboxylate transporter malic acid transport protein [Botrytis cinerea BcDW1]
Bcin06g04660	1000.33	1562.11	438.543	0.280738	-1.8327	3.98075e-39	1.29986e-37	6	1593434	1594808	+	1152	Bcgar1	GO:0055114;GO:0016491	K18097	opiNOG01590;COG0656	CR	sp|Q3ZFI7|GAR1_HYPJE D-galacturonate reductase OS=Hypocrea jecorina GN=gar1 PE=1 SV=1	gi|154319810|ref|XP_001559222.1| hypothetical protein BC1G_02386 [Botrytis cinerea B05.10] &gt;gi|472242968|gb|EMR87642.1| putative glycerol protein [Botrytis cinerea BcDW1]
Bcin09g00510	2518.21	3059.05	1977.37	0.646399	-0.629503	4.44566e-39	1.44767e-37	9	196668	198624	+	1821	Bcscj1	GO:0005788;GO:0006986;GO:0031072;GO:0030433;GO:0051087;GO:0046872;GO:0051082;GO:0034975	K14002	sorNOG00111;opiNOG05633	O	sp|O94625|SPJ1_SCHPO DnaJ-related protein spj1 OS=Schizosaccharomyces pombe (strain 972 / ATCC 24843) GN=spj1 PE=2 SV=2	gi|154304507|ref|XP_001552658.1| hypothetical protein BC1G_09129 [Botrytis cinerea B05.10]
Bcin05g07520	252.582	379.401	125.764	0.331482	-1.593	4.73501e-39	1.53764e-37	5	2661532	2663554	+	1953	Bchex3	GO:0046323;GO:0005887;GO:0005355;GO:0005351;GO:0015992;GO:1904659	-	opiNOG04964	R	sp|B8MYS7|MF127_ASPFN MFS glucose transporter mfs1 OS=Aspergillus flavus (strain ATCC 200026 / FGSC A1120 / NRRL 3357 / JCM 12722 / SRRC 167) GN=mfs1 PE=2 SV=1	gi|472236907|gb|EMR81828.1| putative sugar transporter protein [Botrytis cinerea BcDW1]
Bcin07g06220	31933.4	27112.9	36753.9	1.35558	0.438915	5.34766e-39	1.73182e-37	7	2284977	2287739	+	2571	-	GO:0006457;GO:0005524;GO:0051082	K04043	opiNOG00748;sorNOG00178;sordNOG04035	O	sp|Q5B0C0|HSP7M_EMENI Heat shock 70 kDa protein OS=Emericella nidulans (strain FGSC A4 / ATCC 38163 / CBS 112.46 / NRRL 194 / M139) GN=AN6010 PE=1 SV=1	gi|154298412|ref|XP_001549629.1| hypothetical protein BC1G_11661 [Botrytis cinerea B05.10] &gt;gi|472239922|gb|EMR84711.1| putative hsp70-like protein [Botrytis cinerea BcDW1]
Bcin16g00430	4101.98	3320.05	4883.92	1.47104	0.556833	5.75872e-39	1.85983e-37	16	226335	228699	-	2311	Bckrs1	GO:0006430;GO:0005524;GO:0004824;GO:0005737;GO:0003676	K04567	opiNOG00730;sordNOG09274	J	sp|A0A120HYZ1|CLA4_CLACD Lysine--tRNA ligase cla4 OS=Cladosporium cladosporioides GN=cla4 PE=2 SV=1	gi|154311528|ref|XP_001555093.1| hypothetical protein BC1G_06223 [Botrytis cinerea B05.10] &gt;gi|347833693|emb|CCD49390.1| similar to lysyl-tRNA synthetase [Botrytis cinerea T4] &gt;gi|472240903|gb|EMR85650.1| putative lysyl-trna synthetase protein [Botrytis cinerea BcDW1]
Bcin12g02440	603.381	839.57	367.193	0.437359	-1.19311	7.98701e-39	2.57243e-37	12	867289	869592	+	2216	-	GO:0009058;GO:0008483;GO:0030170	K00652	pleNOG06792;opiNOG06976;pleNOG03833	H	sp|Q7VL09|BIOF_HAEDU 8-amino-7-oxononanoate synthase OS=Haemophilus ducreyi (strain 35000HP / ATCC 700724) GN=bioF PE=3 SV=1	gi|347837449|emb|CCD52021.1| similar to class II aminotransferase/8-amino-7-oxononanoate synthase [Botrytis cinerea T4]
Bcin11g04150	2846.01	2257.8	3434.22	1.52105	0.605066	1.00354e-38	3.22337e-37	11	1558137	1560624	+	2438	Bcerb1	GO:0070545;GO:0005654;GO:0000466;GO:0030687;GO:0000463;GO:0043021	K14824	sordNOG04965;opiNOG02714	J	sp|A6RRD4|ERB1_BOTFB Ribosome biogenesis protein erb1 OS=Botryotinia fuckeliana (strain B05.10) GN=erb1 PE=3 SV=1	gi|154318415|ref|XP_001558526.1| hypothetical protein BC1G_03375 [Botrytis cinerea B05.10] &gt;gi|229485392|sp|A6RRD4.1|ERB1_BOTFB RecName: Full=Ribosome biogenesis protein erb1; AltName: Full=Eukaryotic ribosome biogenesis protein 1 &gt;gi|347837636|emb|CCD52208.1| similar to eukaryotic ribosome biogenesis protein 1 [Botrytis cinerea T4] &gt;gi|472244412|gb|EMR89029.1| putative eukaryotic riboso…
Bcin10g05060	254.478	127.838	381.118	2.98126	1.57592	1.55991e-38	4.9968e-37	10	1906706	1912718	+	5799	-	GO:0016021	-	opiNOG11661;eurotNOG04594	R	sp|Q5UQX5|YR883_MIMIV Uncharacterized protein R883 OS=Acanthamoeba polyphaga mimivirus GN=MIMI_R883 PE=4 SV=1	gi|472236502|gb|EMR81433.1| putative ankyrin repeat protein [Botrytis cinerea BcDW1]
Bcin15g00490	3205.01	2562.7	3847.31	1.50127	0.586184	1.97794e-38	6.3187e-37	15	202028	206222	+	3484	Bcfcp1	GO:0070940;GO:0008420;GO:0016591	K15732	sorNOG02191;sordNOG11374;opiNOG04759	KL	sp|Q9P376|FCP1_SCHPO RNA polymerase II subunit A C-terminal domain phosphatase OS=Schizosaccharomyces pombe (strain 972 / ATCC 24843) GN=fcp1 PE=1 SV=1	gi|347836062|emb|CCD50634.1| similar to FCP1-like phosphatase [Botrytis cinerea T4] &gt;gi|472241232|gb|EMR85962.1| putative fcp1-like phosphatase protein [Botrytis cinerea BcDW1]
Bcin08g02950	1150.3	1554.38	746.216	0.480074	-1.05867	2.12537e-38	6.77131e-37	8	1115934	1118708	-	2529	-	GO:0055114;GO:0016491	-	opiNOG04531;pleNOG04021	Q	sp|P50167|ARDH_PICST D-arabinitol 2-dehydrogenase [ribulose-forming] OS=Scheffersomyces stipitis (strain ATCC 58785 / CBS 6054 / NBRC 10063 / NRRL Y-11545) GN=ARDH PE=2 SV=1	gi|154310740|ref|XP_001554701.1| hypothetical protein BC1G_06844 [Botrytis cinerea B05.10] &gt;gi|347839396|emb|CCD53968.1| similar to D-arabinitol dehydrogenase [Botrytis cinerea T4] &gt;gi|472241624|gb|EMR86339.1| putative d-arabinitol dehydrogenase protein [Botrytis cinerea BcDW1]
Bcin09g02180	3469.3	2788.52	4150.08	1.48827	0.573637	2.16998e-38	6.8948e-37	9	805500	808335	-	2789	Bctsr1	GO:0034511;GO:0000462;GO:0005737;GO:0003924;GO:0005730;GO:0000479;GO:0030688;GO:0005525;GO:0043021	K14799	opiNOG00920;sorNOG01893	S	sp|O13956|TSR1_SCHPO Ribosome biogenesis protein tsr1 OS=Schizosaccharomyces pombe (strain 972 / ATCC 24843) GN=tsr1 PE=3 SV=1	gi|154310499|ref|XP_001554581.1| hypothetical protein BC1G_07170 [Botrytis cinerea B05.10] &gt;gi|347828727|emb|CCD44424.1| similar to pre-rRNA processing protein Tsr1 [Botrytis cinerea T4] &gt;gi|472244131|gb|EMR88760.1| putative ribosome biogenesis protein tsr1 protein [Botrytis cinerea BcDW1]
Bcin01g02680	9689.44	8095.66	11283.2	1.39374	0.478957	2.32872e-38	7.37929e-37	1	1000942	1003792	+	2746	Bcprt1	GO:0010494;GO:0031369;GO:0001731;GO:0043614;GO:0016282;GO:0071541;GO:0006446;GO:0003743;GO:0071540;GO:0000166;GO:0005829;GO:0033290	K03253	opiNOG01868	J	sp|A6SFQ6|EIF3B_BOTFB Eukaryotic translation initiation factor 3 subunit B OS=Botryotinia fuckeliana (strain B05.10) GN=prt1 PE=3 SV=1	gi|154299107|ref|XP_001549974.1| hypothetical protein BC1G_11866 [Botrytis cinerea B05.10] &gt;gi|229488238|sp|A6SFQ6.1|EIF3B_BOTFB RecName: Full=Eukaryotic translation initiation factor 3 subunit B; Short=eIF3b; AltName: Full=Eukaryotic translation initiation factor 3 90 kDa subunit homolog; Short=eIF3 p90; AltName: Full=Translation initiation factor eIF3, p90 subunit homolog &gt;gi|347840246|em…
Bcin14g00970	820.091	1069.8	570.384	0.53317	-0.907332	2.41619e-38	7.63594e-37	14	430922	433473	-	1815	-	GO:0004386;GO:0042274;GO:0006364;GO:0008186;GO:0003676;GO:0000166;GO:0042273;GO:0044428	K17361	opiNOG04156;pleNOG06483	I	sp|Q9Y305|ACOT9_HUMAN Acyl-coenzyme A thioesterase 9, mitochondrial OS=Homo sapiens GN=ACOT9 PE=1 SV=2	gi|472246552|gb|EMR91084.1| putative acyl- thioester hydrolase protein [Botrytis cinerea BcDW1]
Bcin06g04840	386.221	545.788	226.654	0.415278	-1.26785	2.61581e-38	8.2447e-37	6	1641717	1644772	-	2861	-	GO:0008422;GO:0009251	K05349	pleNOG00213;opiNOG02059	G	sp|Q56078|BGLX_SALTY Periplasmic beta-glucosidase OS=Salmonella typhimurium (strain LT2 / SGSC1412 / ATCC 700720) GN=bglX PE=3 SV=2	gi|154319766|ref|XP_001559200.1| hypothetical protein BC1G_02364 [Botrytis cinerea B05.10] &gt;gi|347842273|emb|CCD56845.1| glycoside hydrolase family 3 protein [Botrytis cinerea T4] &gt;gi|472242951|gb|EMR87625.1| putative beta- protein [Botrytis cinerea BcDW1]
Bcin03g09280	6103.02	5034.85	7171.2	1.42431	0.510265	2.92737e-38	9.20209e-37	3	3181575	3183464	-	1784	Bclys9	GO:0055114;GO:0016491	K00293	sorNOG00770;sordNOG05076;opiNOG77529	E	sp|Q9P4R4|LYS9_MAGO7 Saccharopine dehydrogenase [NADP(+), L-glutamate-forming] OS=Magnaporthe oryzae (strain 70-15 / ATCC MYA-4617 / FGSC 8958) GN=LYS3 PE=1 SV=2	gi|154291780|ref|XP_001546470.1| saccharopine reductase [Botrytis cinerea B05.10] &gt;gi|472242394|gb|EMR87091.1| putative saccharopine dehydrogenase protein [Botrytis cinerea BcDW1]
Bcin01g00980	19463.9	16459.2	22468.7	1.36511	0.449018	3.05484e-38	9.57724e-37	1	392102	393660	+	1416	-	GO:0032040;GO:0070181;GO:0006407;GO:0022627;GO:0003735;GO:0045903	K02981	opiNOG13350	J	sp|P25443|RS2_YEAST 40S ribosomal protein S2 OS=Saccharomyces cerevisiae (strain ATCC 204508 / S288c) GN=RPS2 PE=1 SV=3	gi|154312415|ref|XP_001555535.1| 40S ribosomal protein S2 [Botrytis cinerea B05.10] &gt;gi|156035593|ref|XP_001585908.1| 40S ribosomal protein S2 [Sclerotinia sclerotiorum 1980 UF-70] &gt;gi|154698405|gb|EDN98143.1| hypothetical protein SS1G_13000 [Sclerotinia sclerotiorum 1980 UF-70] &gt;gi|472245372|gb|EMR89946.1| putative 40s ribosomal protein s2 protein [Botrytis cinerea BcDW1]
Bcin03g02770	79.9239	16.4207	143.427	8.73455	3.12673	3.36262e-38	1.05142e-36	3	914922	916315	+	1040	-	GO:0006879;GO:0033179;GO:0005783;GO:0006878;GO:0005774;GO:0015991;GO:0006623;GO:0007033;GO:0016021;GO:0006897;GO:0015078	K02155	sordNOG09347	C	sp|P27449|VATL_HUMAN V-type proton ATPase 16 kDa proteolipid subunit OS=Homo sapiens GN=ATP6V0C PE=1 SV=1	gi|972535079|gb|KUJ11712.1| vacuolar atp synthase 16 kda proteolipid subunit, partial [Phialocephala scopiformis]
Bcin08g02970	648.673	949.843	347.502	0.365852	-1.45067	3.48646e-38	1.08726e-36	8	1124541	1126540	+	1819	Bcpme1	GO:0045490;GO:0045330;GO:0005618;GO:0005576;GO:0030599;GO:0042545	K01051	sordNOG07943;opiNOG16576;NOG155542	SRG	sp|P17872|PME_ASPNG Pectinesterase OS=Aspergillus niger GN=pme1 PE=1 SV=1	gi|12964194|emb|CAC29255.1| pectin methyl esterase [Botrytis cinerea] &gt;gi|347839402|emb|CCD53974.1| BcPME1, pectin methyl esterase 1 [Botrytis cinerea T4] &gt;gi|472241626|gb|EMR86341.1| putative pectin methylesterase protein [Botrytis cinerea BcDW1]
Bcin05g01860	1478.57	1883.53	1073.62	0.570006	-0.810951	5.33026e-38	1.65786e-36	5	713188	716324	+	3137	-	-	-	opiNOG22332;sordNOG08197;opiNOG36436	S	-	gi|154295605|ref|XP_001548237.1| hypothetical protein BC1G_13073 [Botrytis cinerea B05.10]
Bcin03g04090	1920.8	2455.79	1385.82	0.564306	-0.82545	5.56482e-38	1.72627e-36	3	1365475	1368253	-	2718	-	GO:0006071;GO:0016310;GO:0006641;GO:0004370;GO:0005739;GO:0046167	K00864	sorNOG01793;opiNOG01600	G	sp|A6WXV2|GLPK_OCHA4 Glycerol kinase OS=Ochrobactrum anthropi (strain ATCC 49188 / DSM 6882 / JCM 21032 / NBRC 15819 / NCTC 12168) GN=glpK PE=3 SV=1	gi|154322623|ref|XP_001560626.1| hypothetical protein BC1G_00654 [Botrytis cinerea B05.10]
Bcin03g03200	267.036	394.812	139.261	0.352728	-1.50337	7.19624e-38	2.22649e-36	3	1068864	1070942	+	1930	-	GO:0016021	-	opiNOG27527	S	-	gi|154322377|ref|XP_001560503.1| hypothetical protein BC1G_00531 [Botrytis cinerea B05.10] &gt;gi|472238533|gb|EMR83392.1| putative integral membrane protein [Botrytis cinerea BcDW1]
Bcin01g05780	7083.9	8699.68	5468.13	0.628543	-0.669916	7.977e-38	2.46159e-36	1	2015936	2019623	+	3519	-	GO:0046983;GO:0032933	-	hypNOG04073;opiNOG03255;sordNOG11920	K	sp|Q9UUD1|SREBP_SCHPO Sterol regulatory element-binding protein 1 OS=Schizosaccharomyces pombe (strain 972 / ATCC 24843) GN=sre1 PE=1 SV=1	gi|472241292|gb|EMR86020.1| putative sterol regulatory element binding protein sre1 protein [Botrytis cinerea BcDW1]
Bcin01g01830	2925.77	2332.83	3518.71	1.50834	0.592963	9.48104e-38	2.91808e-36	1	709380	710422	-	926	Bcmix17	-	-	opiNOG42177;opiNOG40019;sorNOG07915	S	sp|Q03667|MIX17_YEAST Mitochondrial intermembrane space cysteine motif-containing protein MIX17 OS=Saccharomyces cerevisiae (strain ATCC 204508 / S288c) GN=MIX17 PE=1 SV=1	gi|154290544|ref|XP_001545865.1| hypothetical protein BC1G_15616 [Botrytis cinerea B05.10] &gt;gi|472245294|gb|EMR89868.1| putative chch domain protein [Botrytis cinerea BcDW1]
Bcin08g00740	1145.66	1455.85	835.476	0.573877	-0.801187	1.15461e-37	3.54441e-36	8	324700	327592	+	2779	-	GO:0046323;GO:0005887;GO:0005355;GO:0005351;GO:0015992;GO:1904659	-	sorNOG01717;opiNOG09464	R	sp|B8MYS7|MF127_ASPFN MFS glucose transporter mfs1 OS=Aspergillus flavus (strain ATCC 200026 / FGSC A1120 / NRRL 3357 / JCM 12722 / SRRC 167) GN=mfs1 PE=2 SV=1	gi|154304238|ref|XP_001552524.1| hypothetical protein BC1G_08389 [Botrytis cinerea B05.10] &gt;gi|347828122|emb|CCD43819.1| similar to MFS sugar transporter [Botrytis cinerea T4] &gt;gi|472240742|gb|EMR85493.1| putative sugar transporter protein [Botrytis cinerea BcDW1]
Bcin09g00650	4354.9	5161.67	3548.14	0.687402	-0.540774	1.17198e-37	3.58838e-36	9	238676	240641	-	1760	Bccit3	GO:0006099;GO:0005739;GO:0050440;GO:0004108;GO:0019629	K01647	opiNOG00175	C	sp|C7C435|PRPC_NECHA 2-methylcitrate synthase, mitochondrial OS=Nectria haematococca GN=mcsA PE=1 SV=1	gi|347441783|emb|CCD34704.1| similar to citrate synthase [Botrytis cinerea T4] &gt;gi|472243744|gb|EMR88385.1| putative 2-methylcitrate synthase protein [Botrytis cinerea BcDW1]
Bcin04g03030	6566.42	5435.57	7697.27	1.41609	0.501915	1.25242e-37	3.82474e-36	4	1084085	1085908	-	1609	Bctif34	GO:0001731;GO:0043614;GO:0016282;GO:0071541;GO:0006446;GO:0003743;GO:0071470;GO:0002188;GO:0034399;GO:0071540;GO:0033290;GO:0022627	K03246	sorNOG03106;sordNOG08486;opiNOG05955	J	sp|A6RUL1|EIF3I_BOTFB Eukaryotic translation initiation factor 3 subunit I OS=Botryotinia fuckeliana (strain B05.10) GN=tif34 PE=3 SV=1	gi|154315760|ref|XP_001557202.1| eukaryotic translation initiation factor 3 [Botrytis cinerea B05.10] &gt;gi|229501175|sp|A6RUL1.1|EIF3I_BOTFB RecName: Full=Eukaryotic translation initiation factor 3 subunit I; Short=eIF3i; AltName: Full=Eukaryotic translation initiation factor 3 39 kDa subunit homolog; Short=eIF-3 39 kDa subunit homolog &gt;gi|347841995|emb|CCD56567.1| similar to eukaryotic tran…
Bcin10g04230	8283.55	9658.63	6908.47	0.715263	-0.483454	1.28349e-37	3.9095e-36	10	1623850	1626442	+	2531	-	GO:0006665;GO:0000170;GO:0005506;GO:0016021;GO:0006633;GO:0005789;GO:0055114	K04713	sordNOG06541;opiNOG00133;sorNOG00731	I	sp|P38992|SUR2_YEAST Sphingolipid C4-hydroxylase SUR2 OS=Saccharomyces cerevisiae (strain ATCC 204508 / S288c) GN=SUR2 PE=1 SV=1	gi|347836373|emb|CCD50945.1| similar to sphinganine hydroxylase Sur2 [Botrytis cinerea T4]
Bcin03g04900	3297.86	2649.5	3946.22	1.48942	0.574752	1.64665e-37	5.00275e-36	3	1656217	1658205	-	1989	-	GO:0005654;GO:0005730	-	opiNOG72272;sordNOG13815;opiNOG40967	S	sp|Q9P785|YNY5_SCHPO LisH domain-containing protein C1711.05 OS=Schizosaccharomyces pombe (strain 972 / ATCC 24843) GN=SPBC1711.05 PE=4 SV=1	gi|154322877|ref|XP_001560753.1| hypothetical protein BC1G_00781 [Botrytis cinerea B05.10] &gt;gi|472246211|gb|EMR90755.1| putative srp40-c-like protein [Botrytis cinerea BcDW1]
Bcin13g02880	6844.09	8011.02	5677.16	0.708669	-0.496817	1.68474e-37	5.10533e-36	13	989902	993133	-	3085	-	GO:0005634;GO:0004674;GO:0005524;GO:0006468;GO:0035556;GO:0005886;GO:0005737	K08286	sorNOG00777;opiNOG05398	TR	sp|O42626|NRC2_NEUCR Serine/threonine-protein kinase nrc-2 OS=Neurospora crassa (strain ATCC 24698 / 74-OR23-1A / CBS 708.71 / DSM 1257 / FGSC 987) GN=nrc-2 PE=3 SV=1	gi|472245133|gb|EMR89720.1| putative serine threonine-protein kinase nrc-2 protein [Botrytis cinerea BcDW1]
Bcin14g01650	561.142	364.31	757.973	2.08057	1.05698	1.87055e-37	5.65385e-36	14	715748	718127	-	2316	-	GO:0015205;GO:0055085;GO:0015851;GO:0016021;GO:0005886	K03457	opiNOG02334;pleNOG02154	HF	sp|Q10279|FUR4_SCHPO Uracil permease OS=Schizosaccharomyces pombe (strain 972 / ATCC 24843) GN=fur4 PE=1 SV=2	gi|472244234|gb|EMR88859.1| putative uracil permease protein [Botrytis cinerea BcDW1]
Bcin01g03030	1430.53	1043.11	1817.94	1.7428	0.801408	2.43226e-37	7.33285e-36	1	1102944	1105212	+	2269	-	-	-	sorNOG07405;sordNOG10962;opiNOG32507	S	-	gi|154299015|ref|XP_001549928.1| hypothetical protein BC1G_11820 [Botrytis cinerea B05.10]
Bcin16g02010	49477.4	56782.9	42171.8	0.742685	-0.429177	2.5228e-37	7.58641e-36	16	806484	807604	+	1121	Bcfes1	GO:0071629;GO:0005634;GO:0002181;GO:0000774;GO:0050790;GO:0022626	-	opiNOG29023;sordNOG10808	O	sp|Q4I624|FES1_GIBZE Hsp70 nucleotide exchange factor FES1 OS=Gibberella zeae (strain PH-1 / ATCC MYA-4620 / FGSC 9075 / NRRL 31084) GN=FES1 PE=3 SV=1	gi|154305938|ref|XP_001553370.1| hypothetical protein BC1G_08200 [Botrytis cinerea B05.10] &gt;gi|347833052|emb|CCD48749.1| similar to Hsp70 nucleotide exchange factor fes1 [Botrytis cinerea T4]
Bcin09g00570	404.565	241.001	568.128	2.35737	1.23718	3.03493e-37	9.10325e-36	9	211527	213430	-	1904	-	-	-	necNOG05669;opiNOG61658	S	-	gi|347441771|emb|CCD34692.1| hypothetical protein BofuT4_P100960.1 [Botrytis cinerea T4]
Bcin09g01260	5246.29	6185.96	4306.63	0.696194	-0.522438	3.0445e-37	9.10878e-36	9	477313	480211	+	2717	Bcrtf1	GO:0006368;GO:0003677;GO:0016593;GO:0003746;GO:0006414;GO:0016570	K15178	COG5296;NOG119247;sordNOG04355	K	sp|O94667|RTF1_SCHPO RNA polymerase-associated protein C651.09c OS=Schizosaccharomyces pombe (strain 972 / ATCC 24843) GN=SPBC651.09c PE=1 SV=1	gi|347840505|emb|CCD55077.1| similar to RNA polymerase II transcription elongation factor Rtf1p [Botrytis cinerea T4] &gt;gi|472238709|gb|EMR83561.1| putative rna polymerase 2 transcription elongation factor protein [Botrytis cinerea BcDW1]
Bcin01g00920	951.738	681.502	1221.97	1.79306	0.842425	3.71882e-37	1.10981e-35	1	358980	360240	-	1185	-	-	-	-	-	-	gi|154312389|ref|XP_001555522.1| predicted protein [Botrytis cinerea B05.10]
Bcin10g05890	5021.15	4124.19	5918.12	1.43498	0.52103	4.23506e-37	1.26068e-35	10	2262660	2264058	+	1140	-	GO:0032781;GO:0001671;GO:1902626;GO:0005730;GO:0030687;GO:0042273	K02896	opiNOG13317	J	sp|Q6CF69|RLP24_YARLI Ribosome biogenesis protein RLP24 OS=Yarrowia lipolytica (strain CLIB 122 / E 150) GN=RLP24 PE=3 SV=1	gi|472243586|gb|EMR88235.1| putative ribosome biogenesis protein rlp24 protein [Botrytis cinerea BcDW1]
Bcin12g01390	1051.56	760.269	1342.85	1.76628	0.820712	4.42119e-37	1.31277e-35	12	494911	496055	-	1063	-	GO:0006541;GO:0005829;GO:0016740	-	pleNOG06082;opiNOG19999	F	sp|Q09686|YA14_SCHPO Putative glutamine amidotransferase-like protein C13C5.04 OS=Schizosaccharomyces pombe (strain 972 / ATCC 24843) GN=SPAC13C5.04 PE=4 SV=1	gi|154299812|ref|XP_001550324.1| hypothetical protein BC1G_11532 [Botrytis cinerea B05.10] &gt;gi|347839211|emb|CCD53783.1| similar to glutamine amidotransferase class-I [Botrytis cinerea T4] &gt;gi|472238761|gb|EMR83609.1| putative glutamine amidotransferase class-i protein [Botrytis cinerea BcDW1]
Bcin01g06220	15271.2	12917.8	17624.6	1.36436	0.448227	4.65739e-37	1.37943e-35	1	2179501	2181089	-	1269	-	GO:0005634;GO:0000054;GO:0010972;GO:0003924;GO:0016973;GO:0005829;GO:0007264;GO:0006606;GO:0005525	K07936	opiNOG00608;sordNOG09123;pleNOG05164	U	sp|Q9P4E9|GSP1_CANAW GTP-binding nuclear protein GSP1/Ran OS=Candida albicans (strain WO-1) GN=GSP1 PE=3 SV=2	gi|154323968|ref|XP_001561298.1| GTP-binding nuclear protein ran-1 [Botrytis cinerea B05.10] &gt;gi|347829911|emb|CCD45608.1| similar to GTP-binding nuclear protein Ran [Botrytis cinerea T4] &gt;gi|472237777|gb|EMR82663.1| putative gtp-binding nuclear protein gsp1 ran protein [Botrytis cinerea BcDW1]
Bcin12g04550	833.376	1089.66	577.088	0.529601	-0.917021	4.78398e-37	1.41337e-35	12	1548775	1551157	+	2337	-	-	-	opiNOG34769;sorNOG00559	S	-	gi|154309197|ref|XP_001553933.1| hypothetical protein BC1G_07493 [Botrytis cinerea B05.10] &gt;gi|347838145|emb|CCD52717.1| hypothetical protein BofuT4P0000055001 [Botrytis cinerea T4] &gt;gi|472242113|gb|EMR86813.1| hypothetical protein BcDW1_4452 [Botrytis cinerea BcDW1]
EFBcG00000013370	201.884	315.287	88.4808	0.280636	-1.83323	5.99572e-37	1.76694e-35	4	56213	56320	+	108	SNORD14	-	-	-	-	-	Small nucleolar RNA SNORD14[Source:RFAM;Acc:RF00016]
Bcin02g04830	591.512	257.925	925.099	3.5867	1.84266	8.19037e-37	2.40768e-35	2	1719178	1720737	-	1560	Bcyhi9	GO:0009058;GO:0003824	-	sorNOG07322;opiNOG33400	R	sp|P73125|Y1019_SYNY3 Uncharacterized isomerase slr1019 OS=Synechocystis sp. (strain PCC 6803 / Kazusa) GN=slr1019 PE=3 SV=2	gi|472241910|gb|EMR86615.1| putative phenazine biosynthesis-like protein [Botrytis cinerea BcDW1]
Bcin02g08230	1096.63	802.29	1390.98	1.73376	0.793906	8.44715e-37	2.47699e-35	2	2944355	2946475	+	2019	-	GO:0005615;GO:0052689	-	pleNOG01228;opiNOG18633	R	sp|A1CFK9|PATB_ASPCL Carboxylesterase patB OS=Aspergillus clavatus (strain ATCC 1007 / CBS 513.65 / DSM 816 / NCTC 3887 / NRRL 1) GN=patB PE=1 SV=1	gi|154294375|ref|XP_001547629.1| hypothetical protein BC1G_13960 [Botrytis cinerea B05.10] &gt;gi|347827637|emb|CCD43334.1| similar to carboxylesterase family protein (secreted protein) [Botrytis cinerea T4] &gt;gi|472239567|gb|EMR84374.1| putative carboxylesterase family protein [Botrytis cinerea BcDW1]
Bcin01g10940	134.503	49.169	219.838	4.47107	2.16062	8.50772e-37	2.48856e-35	1	3826126	3828364	+	2007	-	GO:0016705;GO:0020037;GO:0005506;GO:0004497;GO:0055114	-	COG2124;sorNOG06588;opiNOG14256	Q	sp|W7LC91|FUM15_GIBM7 Cytochrome P450 monooxygenase FUM15 OS=Gibberella moniliformis (strain M3125 / FGSC 7600) GN=FUM15 PE=3 SV=1	gi|472241537|gb|EMR86253.1| putative cytochrome p450 monooxygenase protein [Botrytis cinerea BcDW1]
Bcin02g07100	393.485	582.707	204.264	0.350543	-1.51234	8.60073e-37	2.50954e-35	2	2511449	2512622	-	958	-	-	K15530	opiNOG31387	R	sp|Q00017|RHA1_ASPAC Rhamnogalacturonan acetylesterase OS=Aspergillus aculeatus GN=rha1 PE=1 SV=1	gi|154293875|ref|XP_001547382.1| hypothetical protein BC1G_14009 [Botrytis cinerea B05.10] &gt;gi|347441599|emb|CCD34520.1| carbohydrate esterase family 12 protein [Botrytis cinerea T4] &gt;gi|472238805|gb|EMR83652.1| putative rhamnogalacturonan acetylesterase protein [Botrytis cinerea BcDW1]
Bcin04g04770	1879.56	1453.74	2305.38	1.58582	0.66523	8.69603e-37	2.53108e-35	4	1648390	1650410	+	1913	Bcarg8	GO:0005759;GO:0003992;GO:0005829;GO:0042802;GO:0006526;GO:0030170	K00818	opiNOG03792;sordNOG04823	E	sp|Q9P3I3|ARGD_NEUCR Acetylornithine aminotransferase, mitochondrial OS=Neurospora crassa (strain ATCC 24698 / 74-OR23-1A / CBS 708.71 / DSM 1257 / FGSC 987) GN=arg-8 PE=3 SV=1	gi|154316588|ref|XP_001557615.1| hypothetical protein BC1G_04225 [Botrytis cinerea B05.10]
Bcin01g07240	1137.11	835.887	1438.34	1.72073	0.783024	1.02508e-36	2.97627e-35	1	2528288	2529763	-	1245	Bchgh1	GO:0003677;GO:0005975;GO:0004650	-	sordNOG06289;sorNOG03432;opiNOG12382	S	sp|Q10498|HGH1_SCHPO Protein HGH1 homolog OS=Schizosaccharomyces pombe (strain 972 / ATCC 24843) GN=hgh1 PE=3 SV=1	gi|347830058|emb|CCD45755.1| similar to DNA-binding protein HGH1 [Botrytis cinerea T4]
Bcin14g03300	337.494	147.474	527.514	3.57701	1.83875	1.13343e-36	3.28277e-35	14	1272608	1273302	-	553	-	-	-	-	-	-	gi|347833137|emb|CCD48834.1| hypothetical protein BofuT4_P032440.1 [Botrytis cinerea T4] &gt;gi|472244544|gb|EMR89156.1| hypothetical protein BcDW1_2166 [Botrytis cinerea BcDW1]
Bcin16g04540	1806.12	2220.64	1391.6	0.626667	-0.67423	1.486e-36	4.29339e-35	16	1664986	1669544	-	4559	-	GO:0007050	-	sorNOG02473;opiNOG61087;opiNOG28362	S	-	gi|154297469|ref|XP_001549161.1| hypothetical protein BC1G_12331 [Botrytis cinerea B05.10] &gt;gi|347841434|emb|CCD56006.1| hypothetical protein BofuT4_P151380.1 [Botrytis cinerea T4]
Bcin15g02950	3149.75	2537.49	3762.01	1.48257	0.568102	2.19358e-36	6.32223e-35	15	1017470	1022485	+	4440	-	GO:0005634;GO:0003677;GO:0000981;GO:0006357;GO:0008270	-	sordNOG04465;opiNOG10095	S	sp|A0A0E4AZF8|FSA6_FUSSF Fusarisetin A cluster transcription factor fsa6 OS=Fusarium sp. (strain FN080326) GN=fsa6 PE=4 SV=1	gi|347831562|emb|CCD47259.1| similar to transcription factor Cys6 [Botrytis cinerea T4]
Bcin03g07530	8440.3	10188.9	6691.72	0.656766	-0.606549	2.36509e-36	6.79991e-35	3	2539660	2544161	-	4502	Bcksp1	GO:0010494;GO:0005634;GO:0031929;GO:0005524;GO:0006468;GO:0004674;GO:0005829;GO:0034613;GO:2000220;GO:0016242	-	opiNOG13241;sorNOG00199;sordNOG05601	T	sp|O14328|KSP1_SCHPO Serine/threonine-protein kinase ksp1 OS=Schizosaccharomyces pombe (strain 972 / ATCC 24843) GN=ksp1 PE=1 SV=1	gi|154290790|ref|XP_001545985.1| hypothetical protein BC1G_15434 [Botrytis cinerea B05.10] &gt;gi|472237482|gb|EMR82377.1| putative serine threonine-protein kinase ksp1 protein [Botrytis cinerea BcDW1]
Bcin03g06810	12371.8	10440.8	14302.7	1.36988	0.454048	2.73668e-36	7.84914e-35	3	2296281	2302671	+	5775	-	GO:0006413;GO:0003743	K03260	opiNOG08788;opiNOG78046;sordNOG08678	J	sp|Q10475|IF4G_SCHPO Eukaryotic translation initiation factor 4 gamma OS=Schizosaccharomyces pombe (strain 972 / ATCC 24843) GN=tif471 PE=1 SV=1	gi|472240551|gb|EMR85317.1| putative eukaryotic translation initiation factor subunit protein [Botrytis cinerea BcDW1]
Bcin16g00550	511.088	326.245	695.932	2.13316	1.09299	3.94752e-36	1.12945e-34	16	262514	265930	-	3417	-	-	-	sorNOG06604;opiNOG11664	SR	-	gi|154292630|ref|XP_001546886.1| hypothetical protein BC1G_14641 [Botrytis cinerea B05.10] &gt;gi|347833682|emb|CCD49379.1| hypothetical protein BofuT4_P027490.1 [Botrytis cinerea T4] &gt;gi|472240893|gb|EMR85640.1| hypothetical protein BcDW1_5710 [Botrytis cinerea BcDW1]
Bcin07g06450	2664.72	3205.03	2124.4	0.662834	-0.59328	4.04741e-36	1.15523e-34	7	2376742	2380168	-	3166	-	GO:0055085;GO:0016021;GO:0005215	-	sorNOG06636;opiNOG13901	R	sp|A0A089FRP6|PRLG_FUNXX MFS transporter prlG OS=Fungal sp. (strain NRRL 50135) GN=prlG PE=3 SV=1	gi|154294592|ref|XP_001547736.1| hypothetical protein BC1G_13766 [Botrytis cinerea B05.10] &gt;gi|347840726|emb|CCD55298.1| similar to MFS multidrug transporter [Botrytis cinerea T4]
Bcin16g01040	358.965	208.713	509.217	2.4398	1.28676	4.57508e-36	1.30268e-34	16	428082	429610	-	1479	-	-	-	opiNOG32862;sordNOG14095	SR	-	gi|154301453|ref|XP_001551139.1| hypothetical protein BC1G_10396 [Botrytis cinerea B05.10] &gt;gi|347442080|emb|CCD35001.1| hypothetical protein BofuT4_P083230.1 [Botrytis cinerea T4] &gt;gi|472240327|gb|EMR85099.1| hypothetical protein BcDW1_6250 [Botrytis cinerea BcDW1]
Bcin03g00700	300.651	434.236	167.067	0.384737	-1.37805	5.30655e-36	1.50732e-34	3	245713	247069	-	1307	-	-	-	opiNOG23975;sorNOG07203;chaNOG08107	RL	sp|P52577|IFRH_ARATH Isoflavone reductase homolog P3 OS=Arabidopsis thaliana GN=At1g75280 PE=2 SV=1	gi|154320313|ref|XP_001559473.1| hypothetical protein BC1G_02137 [Botrytis cinerea B05.10]
Bcin01g05590	37155.4	31093.3	43217.5	1.38993	0.475011	5.62122e-36	1.59286e-34	1	1953051	1955270	+	1922	-	GO:0006413;GO:0010468;GO:0003743;GO:0005524;GO:0004004;GO:0005829;GO:0010501	K03257	opiNOG00452;sordNOG05452;sorNOG03745	J	sp|A6RJ45|IF4A_BOTFB ATP-dependent RNA helicase eIF4A OS=Botryotinia fuckeliana (strain B05.10) GN=tif1 PE=3 SV=1	gi|154324134|ref|XP_001561381.1| eukaryotic initiation factor 4A [Botrytis cinerea B05.10] &gt;gi|160395528|sp|A6RJ45.1|IF4A_BOTFB RecName: Full=ATP-dependent RNA helicase eIF4A; AltName: Full=Eukaryotic initiation factor 4A; Short=eIF-4A; AltName: Full=Translation initiation factor 1 &gt;gi|347829815|emb|CCD45512.1| similar to eukaryotic initiation factor 4a-i [Botrytis cinerea T4] &gt;gi|472241…
Bcin05g05960	3627.93	4433.28	2822.59	0.636682	-0.651355	5.90373e-36	1.6689e-34	5	2049194	2051875	-	2165	-	GO:0009058;GO:0008483;GO:0030170	-	sorNOG03692;opiNOG09397	E	sp|E9L7A5|PAT_PETHY Bifunctional aspartate aminotransferase and glutamate/aspartate-prephenate aminotransferase OS=Petunia hybrida PE=1 SV=1	gi|347838932|emb|CCD53504.1| similar to class I/II aminotransferase [Botrytis cinerea T4] &gt;gi|472241091|gb|EMR85825.1| putative aminotransferase class i and ii protein [Botrytis cinerea BcDW1]
Bcin02g04720	461.954	272.357	651.55	2.39226	1.25838	6.32365e-36	1.78333e-34	2	1689434	1690367	-	876	-	-	-	-	-	-	gi|154305112|ref|XP_001552959.1| predicted protein [Botrytis cinerea B05.10]
Bcin11g03290	7352.2	8564.85	6139.56	0.716831	-0.480294	8.35774e-36	2.35134e-34	11	1128287	1131544	-	3202	-	GO:0046872;GO:0003676	-	opiNOG12392;pleNOG01640;opiNOG36821;sordNOG13404	R	sp|Q9YIB7|ZIC2B_XENLA Zinc finger protein ZIC 2-B OS=Xenopus laevis GN=zic2-b PE=2 SV=1	gi|154315043|ref|XP_001556845.1| hypothetical protein BC1G_04863 [Botrytis cinerea B05.10] &gt;gi|347841778|emb|CCD56350.1| similar to transcription factor Zn, C2H2 [Botrytis cinerea T4] &gt;gi|472236821|gb|EMR81743.1| putative zinc finger protein 664 protein [Botrytis cinerea BcDW1]
Bcin02g03560	3826.62	5472.42	2180.83	0.398512	-1.3273	8.99503e-36	2.52461e-34	2	1269415	1271844	-	2381	-	GO:0055085;GO:0016021;GO:0022891	-	opiNOG22210;sorNOG04250	P	sp|Q9P6J9|YHD1_SCHPO Putative inorganic phosphate transporter C1683.01 OS=Schizosaccharomyces pombe (strain 972 / ATCC 24843) GN=SPBC1683.01 PE=3 SV=1	gi|154308966|ref|XP_001553818.1| hypothetical protein BC1G_08011 [Botrytis cinerea B05.10] &gt;gi|347838565|emb|CCD53137.1| similar to MFS phosphate transporter [Botrytis cinerea T4] &gt;gi|472235656|gb|EMR80624.1| putative mfs phosphate transporter protein [Botrytis cinerea BcDW1]
Bcin04g06310	2879.14	3450.2	2308.08	0.668969	-0.579989	9.71945e-36	2.72145e-34	4	2168238	2169076	+	677	Bcatx1	GO:0006979;GO:0006878;GO:0015680;GO:0016531;GO:0005737	K07213	NOG101423;sordNOG13828;opiNOG41669	P	sp|O82089|CCH_ARATH Copper transport protein CCH OS=Arabidopsis thaliana GN=CCH PE=1 SV=1	gi|154316963|ref|XP_001557802.1| hypothetical protein BC1G_03899 [Botrytis cinerea B05.10] &gt;gi|347829447|emb|CCD45144.1| hypothetical protein BofuT4_P008610.1 [Botrytis cinerea T4] &gt;gi|472235819|gb|EMR80776.1| hypothetical protein BcDW1_10609 [Botrytis cinerea BcDW1]
Bcin15g02270	5968.22	6985.51	4950.94	0.708744	-0.496664	1.16453e-35	3.25295e-34	15	791821	795557	-	3319	-	GO:0005978;GO:0004373	K00693	sorNOG02766;sordNOG04645;opiNOG03530	G	sp|O93869|GYS_NEUCR Glycogen [starch] synthase OS=Neurospora crassa (strain ATCC 24698 / 74-OR23-1A / CBS 708.71 / DSM 1257 / FGSC 987) GN=gsy-1 PE=2 SV=2	gi|154298285|ref|XP_001549566.1| glycogen synthase [Botrytis cinerea B05.10] &gt;gi|347831654|emb|CCD47351.1| glycosyltransferase family 3 protein [Botrytis cinerea T4] &gt;gi|472243480|gb|EMR88135.1| putative glycogen synthase protein [Botrytis cinerea BcDW1]
Bcin09g05210	336.013	478.451	193.576	0.40459	-1.30547	1.2603e-35	3.50815e-34	9	1807492	1811059	+	2930	Bip1	GO:0000981;GO:0000978;GO:1903833;GO:0001080;GO:0000790;GO:0000122;GO:0048522;GO:0006357;GO:0005667;GO:0045944	-	opiNOG14927;opiNOG55198	S	-	gi|154302621|ref|XP_001551720.1| hypothetical protein BC1G_09887 [Botrytis cinerea B05.10]
Bcin05g01520	1132.82	1806.75	458.881	0.253981	-1.97721	1.26184e-35	3.50815e-34	5	589000	590781	+	1731	-	GO:0004553;GO:0005975;GO:0016021	-	opiNOG01397	S	sp|Q8N0N3|BGBP_PENMO Beta-1,3-glucan-binding protein OS=Penaeus monodon PE=2 SV=1	gi|154297241|ref|XP_001549048.1| hypothetical protein BC1G_12456 [Botrytis cinerea B05.10] &gt;gi|347440878|emb|CCD33799.1| glycoside hydrolase family 16 protein [Botrytis cinerea T4] &gt;gi|472241488|gb|EMR86206.1| putative beta glucan-binding protein [Botrytis cinerea BcDW1]
Bcin07g04500	20334.2	17333.6	23334.8	1.34622	0.428912	1.27235e-35	3.52905e-34	7	1625516	1627910	-	2113	-	GO:0003755;GO:0005730;GO:0000412;GO:0005528;GO:0005789;GO:0061077	K14826	opiNOG01498;sorNOG02633;opiNOG33641	O	sp|P0C1B0|FKBP4_EMENI FK506-binding protein 4 OS=Emericella nidulans (strain FGSC A4 / ATCC 38163 / CBS 112.46 / NRRL 194 / M139) GN=fpr4 PE=3 SV=2	gi|472237051|gb|EMR81966.1| putative fkbp-type peptidyl-prolyl protein [Botrytis cinerea BcDW1]
Bcin02g07630	277.093	404.921	149.266	0.368631	-1.43975	1.29162e-35	3.5741e-34	2	2712808	2714969	-	1855	-	-	-	pleNOG05540;opiNOG41509	R	-	gi|347835692|emb|CCD50264.1| hypothetical protein BofuT4_P092230.1 [Botrytis cinerea T4]
Bcin14g01450	1953.25	2384.87	1521.63	0.638034	-0.648295	1.61876e-35	4.46883e-34	14	640595	643169	+	1902	-	GO:0055114;GO:0016491	-	opiNOG00294;sordNOG06582;opiNOG11756	Q	sp|Q01H90|LDL3_ORYSI Lysine-specific histone demethylase 1 homolog 3 OS=Oryza sativa subsp. indica GN=B0103C08-B0602B01.13 PE=3 SV=1	gi|472238081|gb|EMR82957.1| putative flavin containing amine oxidoreductase protein [Botrytis cinerea BcDW1]
Bcin12g02430	1730.1	2125.46	1334.75	0.627982	-0.671206	1.84196e-35	5.07313e-34	12	864221	867081	-	2565	-	GO:0016020;GO:0006810;GO:0042802;GO:0004015;GO:0005739;GO:0030170;GO:0004141;GO:0009102;GO:0005215	K19562	opiNOG04479	E	sp|B0F481|BIODA_ARATH Bifunctional dethiobiotin synthetase/7,8-diamino-pelargonic acid aminotransferase, mitochondrial OS=Arabidopsis thaliana GN=BIO3-BIO1 PE=1 SV=1	gi|347837448|emb|CCD52020.1| similar to TPA: TPA_inf: bifunctional dethiobiotin synthetase/adenosylmethionine-8-amino-7-oxononanoate aminotransferase [Botrytis cinerea T4] &gt;gi|472242540|gb|EMR87229.1| putative onanonoxo-7-onima-8-eninoihtemlysoneda protein [Botrytis cinerea BcDW1]
Bcin08g03210	2429.38	1927.7	2931.06	1.52049	0.60454	1.89721e-35	5.21312e-34	8	1236264	1237859	+	1546	Bcmrpl35	GO:0005840	K17439	sordNOG04187;opiNOG09334	JR	sp|O14341|RM35_SCHPO 54S ribosomal protein L35, mitochondrial OS=Schizosaccharomyces pombe (strain 972 / ATCC 24843) GN=SPBC2F12.10 PE=3 SV=2	gi|154310646|ref|XP_001554654.1| mitochondrial 54S ribosomal protein YmL35 [Botrytis cinerea B05.10] &gt;gi|347839447|emb|CCD54019.1| similar to mitochondrial large ribosomal subunit YmL35 [Botrytis cinerea T4] &gt;gi|472243517|gb|EMR88170.1| putative ribosomal protein 35 protein [Botrytis cinerea BcDW1]
Bcin04g05600	1854.69	1441.51	2267.87	1.57326	0.65376	2.14787e-35	5.88816e-34	4	1954314	1956687	+	2202	-	-	-	pleNOG03321;opiNOG14544	S	sp|O42973|YGZ3_SCHPO Uncharacterized protein C20F10.03 OS=Schizosaccharomyces pombe (strain 972 / ATCC 24843) GN=SPBC20F10.03 PE=1 SV=1	gi|154316777|ref|XP_001557709.1| hypothetical protein BC1G_03806 [Botrytis cinerea B05.10] &gt;gi|347829352|emb|CCD45049.1| similar to IFRD domain-containing protein [Botrytis cinerea T4] &gt;gi|472236161|gb|EMR81103.1| putative ifrd domain protein [Botrytis cinerea BcDW1]
Bcin02g01070	1775.78	2173.4	1378.15	0.634096	-0.657226	2.50467e-35	6.85037e-34	2	461101	464506	+	3353	Bcrot2	GO:0004553;GO:0030246;GO:0005975	K05546	opiNOG01880	G	sp|Q9US55|GLU2A_SCHPO Glucosidase 2 subunit alpha OS=Schizosaccharomyces pombe (strain 972 / ATCC 24843) GN=gls2 PE=3 SV=1	gi|347832722|emb|CCD48419.1| glycoside hydrolase family 31 protein [Botrytis cinerea T4] &gt;gi|472240049|gb|EMR84829.1| putative glucosidase ii alpha subunit protein [Botrytis cinerea BcDW1]
Bcin11g05650	1434.76	1091.36	1778.17	1.62932	0.704268	2.7928e-35	7.62071e-34	11	2003596	2005217	+	1622	Bcsua5	GO:0005634;GO:0002949;GO:0005829;GO:0016779;GO:0000049;GO:0003725;GO:0006450	K07566	opiNOG01061;COG0009;sordNOG12110;sorNOG01684	J	sp|O94530|SUA5_SCHPO Threonylcarbamoyl-AMP synthase OS=Schizosaccharomyces pombe (strain 972 / ATCC 24843) GN=sua5 PE=3 SV=1	gi|347835834|emb|CCD50406.1| similar to translation initiation protein Sua5 [Botrytis cinerea T4]
Bcin05g06330	2449.83	2949.36	1950.3	0.66126	-0.59671	2.87213e-35	7.8191e-34	5	2175221	2177144	+	1757	-	GO:0032511;GO:0030125;GO:0030036;GO:0030276;GO:0006895;GO:0034498;GO:0032266;GO:0071985;GO:0005768;GO:0080025;GO:0005794;GO:0005829	K12471	sordNOG04471;opiNOG77523;hypNOG07482;sorNOG06297;opiNOG02828	F	sp|P78813|YCTB_SCHPO ENTH domain-containing protein C794.11c OS=Schizosaccharomyces pombe (strain 972 / ATCC 24843) GN=SPCC794.11c PE=1 SV=2	gi|154320532|ref|XP_001559582.1| hypothetical protein BC1G_01738 [Botrytis cinerea B05.10] &gt;gi|347838873|emb|CCD53445.1| similar to Golgi to endosome transport protein (Ent3) [Botrytis cinerea T4] &gt;gi|472235552|gb|EMR80526.1| putative golgi to endosome transport protein [Botrytis cinerea BcDW1]
Bcin14g05360	544.628	942.508	146.747	0.155699	-2.68317	3.5647e-35	9.68219e-34	14	2045956	2048540	-	2220	Bchex5	GO:0046323;GO:0005887;GO:0005355;GO:0005351;GO:0015992;GO:1904659	-	opiNOG19504	R	sp|C0SPB2|YWTG_BACSU Putative metabolite transport protein YwtG OS=Bacillus subtilis (strain 168) GN=ywtG PE=3 SV=1	gi|154299617|ref|XP_001550227.1| hypothetical protein BC1G_10771 [Botrytis cinerea B05.10] &gt;gi|347827921|emb|CCD43618.1| similar to MFS sugar transporter [Botrytis cinerea T4]
Bcin13g01140	951.932	1435.99	467.871	0.325817	-1.61787	3.73367e-35	1.01178e-33	13	427093	428824	+	1538	-	GO:0016021	-	opiNOG24202;NOG44482	S	-	gi|347840025|emb|CCD54597.1| hypothetical protein BofuT4_P126450.1 [Botrytis cinerea T4] &gt;gi|472243171|gb|EMR87832.1| putative tat pathway signal sequence protein [Botrytis cinerea BcDW1]
Bcin06g00540	85.6182	21.9674	149.269	6.79504	2.76448	3.81595e-35	1.02986e-33	6	237375	238198	-	765	-	-	-	opiNOG44117	R	-	gi|154321736|ref|XP_001560183.1| predicted protein [Botrytis cinerea B05.10] &gt;gi|347833583|emb|CCD49280.1| hypothetical protein BofuT4P22000049001 [Botrytis cinerea T4]
Bcin06g05680	575.972	379.518	772.426	2.03528	1.02523	3.81787e-35	1.02986e-33	6	1950972	1953040	+	1936	-	-	K03549	sorNOG04282;euNOG32215;sordNOG10364;opiNOG24503	SD	sp|Q9P7B5|WSS1_SCHPO DNA-dependent metalloprotease WSS1 homolog OS=Schizosaccharomyces pombe (strain 972 / ATCC 24843) GN=SPAC521.02 PE=3 SV=1	gi|507414642|emb|CCD56976.2| similar to WLM domain-containing protein [Botrytis cinerea T4]
Bcin01g08490	4992.39	4121.95	5862.83	1.42234	0.50827	4.47892e-35	1.20542e-33	1	2960930	2962685	-	1626	Bccdc33	GO:0006413;GO:0003743;GO:0005737	K03259	opiNOG26016;sordNOG08071	J	sp|P78954|IF4E1_SCHPO Eukaryotic translation initiation factor 4E-1 OS=Schizosaccharomyces pombe (strain 972 / ATCC 24843) GN=tif451 PE=3 SV=1	gi|154323326|ref|XP_001560977.1| hypothetical protein BC1G_00062 [Botrytis cinerea B05.10] &gt;gi|347830243|emb|CCD45940.1| similar to eukaryotic translation initiation factor 4e [Botrytis cinerea T4] &gt;gi|472245271|gb|EMR89846.1| putative eukaryotic translation initiation factor 4e protein [Botrytis cinerea BcDW1]
Bcin13g05270	320.403	486.403	154.402	0.317437	-1.65546	5.63278e-35	1.51251e-33	13	1970829	1974172	-	2907	-	-	K07192	opiNOG07013;sorNOG02993	ZU	sp|Q8LNW4|FLOT2_ORYSJ Flotillin-like protein 2 OS=Oryza sativa subsp. japonica GN=FLOT2 PE=3 SV=1	gi|472242686|gb|EMR87372.1| putative flotillin domain containing protein [Botrytis cinerea BcDW1]
Bcin01g10980	5507.11	4562.92	6451.3	1.41385	0.499633	6.43317e-35	1.7235e-33	1	3840262	3844303	+	3838	Bcrpn2	GO:0004175;GO:0005634;GO:0043248;GO:0030674;GO:0030234;GO:0050790;GO:0034515;GO:0043161;GO:0042176;GO:0008540	K03032	sordNOG08578;opiNOG02105	O	sp|O74762|RPN2_SCHPO 26S proteasome regulatory subunit rpn2 OS=Schizosaccharomyces pombe (strain 972 / ATCC 24843) GN=rpn2 PE=1 SV=1	gi|472241533|gb|EMR86249.1| putative 26s proteasome regulatory subunit rpn2 protein [Botrytis cinerea BcDW1]
Bcin02g04140	4819.9	6413.76	3226.04	0.502987	-0.991407	7.5889e-35	2.02852e-33	2	1453495	1457679	+	4131	-	GO:0006355;GO:0043565;GO:0003700	-	sorNOG02629;sordNOG11157;opiNOG16927	S	-	gi|154308816|ref|XP_001553743.1| hypothetical protein BC1G_07936 [Botrytis cinerea B05.10] &gt;gi|347838646|emb|CCD53218.1| similar to transcription factor bZIP [Botrytis cinerea T4] &gt;gi|472242571|gb|EMR87259.1| putative bzip transcription factor protein [Botrytis cinerea BcDW1]
Bcin02g02210	4582.59	3778.33	5386.84	1.42572	0.511691	8.76448e-35	2.33746e-33	2	812104	813827	-	1544	-	-	-	opiNOG62186;sorNOG08171;opiNOG43522	R	-	gi|154319131|ref|XP_001558883.1| hypothetical protein BC1G_02517 [Botrytis cinerea B05.10] &gt;gi|347832878|emb|CCD48575.1| hypothetical protein BofuT4_P109590.1 [Botrytis cinerea T4] &gt;gi|472240275|gb|EMR85051.1| putative extracellular matrix protein [Botrytis cinerea BcDW1]
Bcin08g02540	297.578	166.615	428.541	2.57204	1.36291	8.81029e-35	2.34437e-33	8	968315	971766	-	3293	Bcdnl4	GO:0003677;GO:0005524;GO:0003910;GO:0032807;GO:0005737;GO:0006273;GO:0071897;GO:0051103;GO:0006297;GO:0006310;GO:0006303	K10777	opiNOG00731;COG1793	L	sp|Q1DKE7|DNLI4_COCIM DNA ligase 4 OS=Coccidioides immitis (strain RS) GN=LIG4 PE=3 SV=1	gi|472243429|gb|EMR88085.1| putative dna ligase 4 protein [Botrytis cinerea BcDW1]
Bcin16g03170	2991.34	2416.56	3566.11	1.4757	0.5614	1.11297e-34	2.95488e-33	16	1207648	1210059	+	2313	Bclsg1	GO:0000747;GO:0030437;GO:0000054;GO:0022625;GO:0000027;GO:0043332;GO:0003924;GO:0005525	K14539	opiNOG08745;sordNOG09474	R	sp|Q10190|LSG1_SCHPO Large subunit GTPase 1 OS=Schizosaccharomyces pombe (strain 972 / ATCC 24843) GN=lsg1 PE=3 SV=1	gi|154302975|ref|XP_001551896.1| hypothetical protein BC1G_09231 [Botrytis cinerea B05.10] &gt;gi|347832302|emb|CCD47999.1| hypothetical protein BofuT4_P113090.1 [Botrytis cinerea T4] &gt;gi|472245562|gb|EMR90131.1| putative ribosome biogenesis gtpase protein [Botrytis cinerea BcDW1]
Bcin12g00180	1081.03	794.301	1367.76	1.72196	0.784054	1.18447e-34	3.13765e-33	12	79704	81796	+	2033	Bcap9	GO:0006508;GO:0030163;GO:0004190	-	opiNOG06731;sordNOG09201	O	sp|B6HL60|PEPA_PENRW Penicillopepsin-1 OS=Penicillium rubens (strain ATCC 28089 / DSM 1075 / NRRL 1951 / Wisconsin 54-1255) GN=pepA PE=3 SV=1	gi|154317354|ref|XP_001557997.1| hypothetical protein BC1G_03579 [Botrytis cinerea B05.10] &gt;gi|347829673|emb|CCD45370.1| similar to extracellular aspartic endopeptidase (secreted protein) [Botrytis cinerea T4] &gt;gi|472240659|gb|EMR85417.1| putative aspartyl protein [Botrytis cinerea BcDW1]
Bcin06g00010	125.986	205.592	46.3808	0.225597	-2.14818	1.44436e-34	3.8175e-33	6	504	1354	+	736	-	-	-	onyNOG08387	S	-	gi|751748886|gb|KIM97070.1| hypothetical protein OIDMADRAFT_44029 [Oidiodendron maius Zn]
Bcin08g00590	1460.76	1116.15	1805.36	1.61748	0.693752	1.87317e-34	4.9398e-33	8	270662	272333	+	1580	Bcmrpl10	GO:0005762;GO:0005730;GO:0006412;GO:0003735	K02876	opiNOG05721;onyNOG02719;COG0200	J	sp|Q9Y7M5|RM10_SCHPO 54S ribosomal protein L10, mitochondrial OS=Schizosaccharomyces pombe (strain 972 / ATCC 24843) GN=mrpl10 PE=3 SV=2	gi|154304282|ref|XP_001552546.1| mitochondrial 54S ribosomal protein YmL10/YmL18 [Botrytis cinerea B05.10] &gt;gi|347828144|emb|CCD43841.1| similar to 50S ribosomal subunit protein L15 [Botrytis cinerea T4] &gt;gi|472240728|gb|EMR85479.1| putative mitochondrial 54s ribosomal protein 10 18 protein [Botrytis cinerea BcDW1]
Bcin13g02620	4860.69	5700.03	4021.35	0.705497	-0.503289	1.91488e-34	5.03852e-33	13	899965	902697	+	2566	-	-	K20062	sorNOG00008;opiNOG15107	R	sp|A1CTF4|CRED_ASPCL Probable HECT-type ubiquitin ligase-interacting protein creD OS=Aspergillus clavatus (strain ATCC 1007 / CBS 513.65 / DSM 816 / NCTC 3887 / NRRL 1) GN=creD PE=3 SV=2	gi|347839813|emb|CCD54385.1| similar to carbon catabolite repression protein CreD [Botrytis cinerea T4] &gt;gi|472243592|gb|EMR88240.1| putative arrestin domain-containing protein [Botrytis cinerea BcDW1]
Bcin06g06550	2168.28	1715.36	2621.19	1.52807	0.611708	1.94156e-34	5.09736e-33	6	2293982	2297252	-	3215	-	GO:0034388;GO:0030515;GO:0000462;GO:0032040	K14556	opiNOG00991	A	sp|P87177|YB1C_SCHPO Uncharacterized WD repeat-containing protein C3D6.12 OS=Schizosaccharomyces pombe (strain 972 / ATCC 24843) GN=SPBC3D6.12 PE=1 SV=1	gi|154311744|ref|XP_001555201.1| hypothetical protein BC1G_06331 [Botrytis cinerea B05.10]
Bcin01g02630	4460.64	3680.5	5240.78	1.42393	0.50988	2.38395e-34	6.2449e-33	1	974846	977260	-	1915	Bcngr1	GO:0000166;GO:0003676	-	opiNOG09422	R	sp|O60176|YG41_SCHPO Uncharacterized RNA-binding protein C23E6.01c OS=Schizosaccharomyces pombe (strain 972 / ATCC 24843) GN=SPBC23E6.01c PE=1 SV=2	gi|472236687|gb|EMR81610.1| putative mrna binding post-transcriptional regulator protein [Botrytis cinerea BcDW1]
Bcin08g02930	1709.42	1324.73	2094.1	1.58077	0.660628	2.4644e-34	6.44132e-33	8	1105211	1107835	-	2539	-	GO:0006664;GO:0012505;GO:0046527	-	opiNOG26462	R	sp|Q29AU6|RUMI_DROPS O-glucosyltransferase rumi OS=Drosophila pseudoobscura pseudoobscura GN=rumi PE=3 SV=1	gi|154310746|ref|XP_001554704.1| hypothetical protein BC1G_06847 [Botrytis cinerea B05.10] &gt;gi|472241622|gb|EMR86337.1| putative duf821 domain-containing protein [Botrytis cinerea BcDW1]
Bcin11g03790	155.817	65.3917	246.243	3.76566	1.9129	2.7476e-34	7.16563e-33	11	1380948	1382283	-	1282	-	-	-	-	-	-	gi|472244976|gb|EMR89576.1| hypothetical protein BcDW1_1784 [Botrytis cinerea BcDW1]
Bcin01g10480	2437.05	1944.51	2929.59	1.5066	0.591294	2.7874e-34	7.25339e-33	1	3653256	3654388	-	1029	Bcrrs1	GO:0000055;GO:0005730;GO:0000447;GO:0030687;GO:0042273	K14852	opiNOG13127;sordNOG05890	J	sp|Q08746|RRS1_YEAST Regulator of ribosome biosynthesis OS=Saccharomyces cerevisiae (strain ATCC 204508 / S288c) GN=RRS1 PE=1 SV=1	gi|154314321|ref|XP_001556485.1| hypothetical protein BC1G_05254 [Botrytis cinerea B05.10] &gt;gi|347827405|emb|CCD43102.1| similar to ribosome biogenesis protein (Rrs1) [Botrytis cinerea T4] &gt;gi|472241577|gb|EMR86293.1| putative ribosome biogenesis protein [Botrytis cinerea BcDW1]
Bcin07g01580	5313.62	4416.29	6210.95	1.40637	0.491978	3.40883e-34	8.85096e-33	7	587404	589997	-	2434	Bcnog1	GO:0000054;GO:0030687;GO:0006364;GO:1902626;GO:0005730;GO:0016787;GO:0005525;GO:0042273	K06943	opiNOG00732	R	sp|G0S8F1|NOG1_CHATD Nucleolar GTP-binding protein 1 OS=Chaetomium thermophilum (strain DSM 1495 / CBS 144.50 / IMI 039719) GN=NOG1 PE=3 SV=2	gi|347830462|emb|CCD46159.1| similar to nucleolar GTP-binding protein [Botrytis cinerea T4] &gt;gi|472243384|gb|EMR88041.1| putative nucleolar gtp-binding protein [Botrytis cinerea BcDW1]
Bcin01g00570	575.654	384.719	766.589	1.99259	0.994648	3.76281e-34	9.74857e-33	1	240426	243623	+	2906	-	GO:0005524	K14575	sordNOG04217;opiNOG00827;sorNOG03045	O	sp|O60058|AFG2_SCHPO ATPase family gene 2 protein OS=Schizosaccharomyces pombe (strain 972 / ATCC 24843) GN=afg2 PE=3 SV=1	gi|347841068|emb|CCD55640.1| similar to AAA family ATPase [Botrytis cinerea T4] &gt;gi|472245407|gb|EMR89981.1| putative aaa family atpase protein [Botrytis cinerea BcDW1]
Bcin15g01270	2080.87	1610.13	2551.6	1.58471	0.664218	3.8663e-34	9.99473e-33	15	479872	481617	+	1669	-	GO:0000166;GO:0003676	-	opiNOG39137	A	sp|Q9Y4C8|RBM19_HUMAN Probable RNA-binding protein 19 OS=Homo sapiens GN=RBM19 PE=1 SV=3	gi|347831784|emb|CCD47481.1| hypothetical protein BofuT4_P006400.1 [Botrytis cinerea T4]
Bcin01g04950	2478.04	1844.69	3111.39	1.68667	0.75418	5.73883e-34	1.48029e-32	1	1783711	1786106	+	1969	-	GO:0005730;GO:0000027	K14855	onyNOG03222;opiNOG01442	R	sp|G0SC29|NLE1_CHATD Ribosome assembly protein 4 OS=Chaetomium thermophilum (strain DSM 1495 / CBS 144.50 / IMI 039719) GN=CTHT_0055700 PE=1 SV=2	gi|154295843|ref|XP_001548355.1| hypothetical protein BC1G_13291 [Botrytis cinerea B05.10] &gt;gi|347829730|emb|CCD45427.1| hypothetical protein BofuT4_P044450.1 [Botrytis cinerea T4] &gt;gi|472241369|gb|EMR86097.1| putative wd repeat protein [Botrytis cinerea BcDW1]
Bcin07g07100	1015.49	1284.62	746.364	0.581002	-0.783385	6.16953e-34	1.58791e-32	7	2625180	2627163	+	1874	-	GO:0055085;GO:0016021;GO:0022891	-	KOG0254;opiNOG04521;sordNOG08456	R	sp|Q4U3U4|QAY_NEUTR Quinate permease OS=Neurospora terricola GN=qa-y PE=3 SV=1	gi|472237641|gb|EMR82531.1| putative quinate permease protein [Botrytis cinerea BcDW1]
Bcin08g04030	1094.62	811.349	1377.9	1.69828	0.764072	6.50484e-34	1.67057e-32	8	1564464	1567266	+	2803	-	GO:0047105;GO:0055114;GO:0019145	K00130	opiNOG02428	C	sp|B1J0W5|BETB_ECOLC NAD/NADP-dependent betaine aldehyde dehydrogenase OS=Escherichia coli (strain ATCC 8739 / DSM 1576 / Crooks) GN=betB PE=3 SV=1	gi|154309350|ref|XP_001554009.1| hypothetical protein BC1G_07569 [Botrytis cinerea B05.10] &gt;gi|472246101|gb|EMR90649.1| putative betaine aldehyde dehydrogenase protein [Botrytis cinerea BcDW1]
Bcin09g01950	1140.39	1430.03	850.76	0.594925	-0.74922	6.71679e-34	1.72125e-32	9	712142	714085	-	1895	-	-	-	sorNOG04998;opiNOG41156	S	-	gi|472239216|gb|EMR84038.1| putative ell-associated factor protein [Botrytis cinerea BcDW1]
Bcin04g03400	2124.61	1683.73	2565.49	1.5237	0.607575	7.76179e-34	1.98473e-32	4	1219968	1222430	+	2463	Bcmpp10	GO:0034457;GO:0032040;GO:0005732;GO:0019013;GO:0030490	K14559	sordNOG05011;opiNOG78027;opiNOG77542	A	sp|O13910|MPP10_SCHPO U3 small nucleolar ribonucleoprotein protein mpp10 OS=Schizosaccharomyces pombe (strain 972 / ATCC 24843) GN=mpp10 PE=1 SV=1	gi|347835372|emb|CCD49944.1| hypothetical protein BofuT4_P096520.1 [Botrytis cinerea T4] &gt;gi|472238366|gb|EMR83234.1| putative u3 small nucleolar ribonucleoprotein mpp10 protein [Botrytis cinerea BcDW1]
Bcin10g01440	1495.54	1843.79	1147.28	0.622242	-0.684452	9.71421e-34	2.4786e-32	10	550607	553956	-	3282	-	GO:0016021;GO:0055114	-	sorNOG00779;opiNOG71003;sordNOG10936;opiNOG14241	S	sp|Q0WPS2|B561M_ARATH Cytochrome b561 domain-containing protein At4g18260 OS=Arabidopsis thaliana GN=At4g18260 PE=2 SV=1	gi|347839739|emb|CCD54311.1| hypothetical protein BofuT4_P130110.1 [Botrytis cinerea T4]
Bcin01g10680	3969.11	3263.9	4674.31	1.43212	0.518157	1.14742e-33	2.92134e-32	1	3716272	3718683	+	2165	-	GO:0055085;GO:0016021	-	opiNOG19105	P	sp|O59833|YCUD_SCHPO Uncharacterized transporter C965.13 OS=Schizosaccharomyces pombe (strain 972 / ATCC 24843) GN=SPCC965.13 PE=3 SV=1	gi|347827429|emb|CCD43126.1| similar to MFS multidrug transporter [Botrytis cinerea T4] &gt;gi|472241559|gb|EMR86275.1| putative vitamin b6 transporter bsu1 protein [Botrytis cinerea BcDW1]
Bcin03g03090	172.125	76.1031	268.147	3.52347	1.817	1.15157e-33	2.92558e-32	3	1021036	1022489	+	1454	-	GO:0016747	-	pleNOG03058;opiNOG43639	SR	-	gi|154311273|ref|XP_001554966.1| predicted protein [Botrytis cinerea B05.10] &gt;gi|472238544|gb|EMR83403.1| putative gnat family protein [Botrytis cinerea BcDW1]
Bcin08g03410	1464.4	2389.81	538.991	0.225537	-2.14856	1.20215e-33	3.04752e-32	8	1317525	1319720	-	2196	-	-	-	opiNOG67727	R	-	gi|154310590|ref|XP_001554626.1| predicted protein [Botrytis cinerea B05.10] &gt;gi|347839474|emb|CCD54046.1| hypothetical protein BofuT4_P132260.1 [Botrytis cinerea T4] &gt;gi|472235760|gb|EMR80720.1| hypothetical protein BcDW1_10683 [Botrytis cinerea BcDW1]
Bcin02g00220	316.074	448.695	183.454	0.408861	-1.29032	1.31988e-33	3.33879e-32	2	189996	192115	+	2120	-	GO:0016614;GO:0050660;GO:0055114	-	opiNOG18276;COG0277	CR	sp|A0A0E0RTV6|ZEB1_GIBZE FAD-linked oxidoreductase ZEB1 OS=Gibberella zeae (strain PH-1 / ATCC MYA-4620 / FGSC 9075 / NRRL 31084) GN=ZEB1 PE=2 SV=2	gi|347832594|emb|CCD48291.1| similar to FAD binding domain-containing protein [Botrytis cinerea T4] &gt;gi|472240129|gb|EMR84909.1| putative fad fmn-containing isoamyl alcohol oxidase protein [Botrytis cinerea BcDW1]
Bcin01g10000	292.949	164.063	421.834	2.57118	1.36243	1.69036e-33	4.26679e-32	1	3486400	3489986	+	3489	-	GO:0072686;GO:0005634;GO:0003677;GO:0005524;GO:0044732;GO:0000725;GO:0006096;GO:0005536;GO:0032508;GO:0004003;GO:0034644;GO:0046835;GO:0001678;GO:0004396;GO:0006301	K03657	pleNOG02535;sordNOG11944;opiNOG02731;COG0210	L	sp|Q10213|SRS2_SCHPO ATP-dependent DNA helicase srs2 OS=Schizosaccharomyces pombe (strain 972 / ATCC 24843) GN=srs2 PE=1 SV=1	gi|154314455|ref|XP_001556552.1| hypothetical protein BC1G_05321 [Botrytis cinerea B05.10] &gt;gi|472237365|gb|EMR82267.1| putative atp-depentend dna helicase protein [Botrytis cinerea BcDW1]
Bcin08g03540	6567.87	5511.49	7624.24	1.38333	0.468149	2.49884e-33	6.29408e-32	8	1357284	1367701	+	9982	Bcprp8	GO:0003677;GO:0000244;GO:0097157;GO:0000389;GO:0017070;GO:0046540;GO:0030620;GO:0000350;GO:0030619;GO:0005681;GO:0016539;GO:0005682;GO:0090305;GO:0004519;GO:0030623	K12856	COG5178;opiNOG03403	A	sp|Q99PV0|PRP8_MOUSE Pre-mRNA-processing-splicing factor 8 OS=Mus musculus GN=Prpf8 PE=1 SV=2	gi|915084726|ref|XP_013275333.1| pre-mRNA-processing-splicing factor 8 [Rhinocladiella mackenziei CBS 650.93] &gt;gi|759331871|gb|KIX08197.1| pre-mRNA-processing-splicing factor 8 [Rhinocladiella mackenziei CBS 650.93]
Bcin02g00660	4249.82	3514.59	4985.04	1.41838	0.504248	2.85106e-33	7.16595e-32	2	321537	323254	-	1615	Bcsgt1	GO:0007190;GO:0005829;GO:0045014;GO:0051087;GO:0071852;GO:0000917	K12795	pleNOG03573;opiNOG28410	T	sp|Q0JL44|SGT1_ORYSJ Protein SGT1 homolog OS=Oryza sativa subsp. japonica GN=SGT1 PE=1 SV=1	gi|154313139|ref|XP_001555896.1| hypothetical protein BC1G_05571 [Botrytis cinerea B05.10] &gt;gi|347832661|emb|CCD48358.1| similar to SGT1 and CS domain containing protein [Botrytis cinerea T4] &gt;gi|472240089|gb|EMR84869.1| putative sgt1 and cs domain containing protein [Botrytis cinerea BcDW1]
Bcin05g02400	9213.49	10632.7	7794.24	0.733042	-0.448033	3.16893e-33	7.94795e-32	5	885247	886903	+	1532	Bcrcf2	GO:0033617;GO:0097249;GO:0031305	-	sordNOG11277;opiNOG23477	S	sp|Q9P3B2|RCF2_SCHPO Respiratory supercomplex factor 2 homolog C1565.01 OS=Schizosaccharomyces pombe (strain 972 / ATCC 24843) GN=rcf2 PE=3 SV=1	gi|154321515|ref|XP_001560073.1| hypothetical protein BC1G_01632 [Botrytis cinerea B05.10] &gt;gi|347831008|emb|CCD46705.1| hypothetical protein BofuT4_P043160.1 [Botrytis cinerea T4] &gt;gi|472244825|gb|EMR89427.1| putative mitochondrial hypoxia responsive domain-containing protein [Botrytis cinerea BcDW1]
Bcin09g05250	199.07	299.866	98.2739	0.327726	-1.60944	3.28362e-33	8.21811e-32	9	1824002	1826113	-	2112	-	-	-	opiNOG33566	S	-	gi|154302631|ref|XP_001551725.1| hypothetical protein BC1G_09892 [Botrytis cinerea B05.10]
Bcin07g05660	1004.57	739.555	1269.59	1.71669	0.779629	3.46571e-33	8.65546e-32	7	2092005	2094192	-	2188	Bcnoc3	GO:0006267;GO:0005730;GO:0003682;GO:0005656;GO:0030691;GO:0006270;GO:0006364	K14834	sordNOG08332;pleNOG01266;opiNOG04311	JU	sp|O94288|NOC3_SCHPO Nucleolar complex-associated protein 3 OS=Schizosaccharomyces pombe (strain 972 / ATCC 24843) GN=noc3 PE=1 SV=1	gi|154303392|ref|XP_001552103.1| hypothetical protein BC1G_09267 [Botrytis cinerea B05.10] &gt;gi|347840841|emb|CCD55413.1| similar to nucleolar complex protein 3 homolog [Botrytis cinerea T4] &gt;gi|472245632|gb|EMR90193.1| putative nuclear export protein noc3 protein [Botrytis cinerea BcDW1]
Bcin09g05450	503.505	685.508	321.501	0.468998	-1.09235	3.51708e-33	8.76519e-32	9	1906649	1908366	+	1479	-	GO:0016021	-	-	-	-	gi|347440759|emb|CCD33680.1| hypothetical protein BofuT4_P066390.1 [Botrytis cinerea T4] &gt;gi|472238254|gb|EMR83126.1| hypothetical protein BcDW1_8247 [Botrytis cinerea BcDW1]
Bcin11g03420	638.196	838.28	438.112	0.522631	-0.936135	6.7254e-33	1.67255e-31	11	1193902	1194879	-	777	Bccmc4	GO:0005758	-	opiNOG44602;pleNOG05786;sordNOG14426;sorNOG08437	S	sp|C4Y2J3|CMC4_CLAL4 Cx9C motif-containing protein 4, mitochondrial OS=Clavispora lusitaniae (strain ATCC 42720) GN=CMC4 PE=3 SV=1	gi|347837757|emb|CCD52329.1| hypothetical protein BofuT4_P081240.1 [Botrytis cinerea T4]
Bcin01g05360	702.387	490.3	914.473	1.86513	0.899275	7.16595e-33	1.77836e-31	1	1896111	1897722	-	1434	Bcrfc2	GO:0006272;GO:0005634;GO:0005663;GO:0031390;GO:0005524;GO:0033314;GO:0003689;GO:0007062;GO:0031391;GO:0005829;GO:0031389;GO:0070914	K10755	sorNOG01703;opiNOG00704	L	sp|P0C7N7|RFC2_PHANO Replication factor C subunit 2 OS=Phaeosphaeria nodorum (strain SN15 / ATCC MYA-4574 / FGSC 10173) GN=RFC2 PE=3 SV=1	gi|347829788|emb|CCD45485.1| similar to replication factor C subunit [Botrytis cinerea T4]
Bcin01g09890	1327.72	1012.8	1642.64	1.62188	0.697663	7.66619e-33	1.89605e-31	1	3438305	3439535	-	1162	Bcfmp32	GO:0016021;GO:0005739	-	sorNOG01466;opiNOG02585	S	sp|O14042|FMP32_SCHPO Protein fmp32, mitochondrial OS=Schizosaccharomyces pombe (strain 972 / ATCC 24843) GN=fmp32 PE=3 SV=1	gi|154289605|ref|XP_001545414.1| hypothetical protein BC1G_16042 [Botrytis cinerea B05.10] &gt;gi|347826692|emb|CCD42389.1| hypothetical protein BofuT4P9000019001 [Botrytis cinerea T4] &gt;gi|472236492|gb|EMR81423.1| putative duf1640 domain-containing protein [Botrytis cinerea BcDW1]
Bcin06g06150	1510.69	1855.06	1166.31	0.628721	-0.669507	7.67233e-33	1.89605e-31	6	2155507	2157738	+	2036	-	GO:0016021	-	opiNOG54310	S	-	gi|154297610|ref|XP_001549231.1| predicted protein [Botrytis cinerea B05.10] &gt;gi|472236199|gb|EMR81139.1| hypothetical protein BcDW1_10259 [Botrytis cinerea BcDW1]
Bcin07g00610	1024.11	755.544	1292.67	1.71092	0.774768	8.06095e-33	1.98792e-31	7	222562	227360	-	4476	Bcurb2	GO:0016072;GO:0042254;GO:0005730;GO:0005829	K14862	sordNOG11294;opiNOG13448;sorNOG02060;opiNOG38351	S	-	gi|347827015|emb|CCD42712.1| hypothetical protein BofuT4_P073240.1 [Botrytis cinerea T4]
Bcin04g02640	93.608	28.3819	158.834	5.59632	2.48448	1.53458e-32	3.77655e-31	4	950988	952653	+	1605	-	GO:0016021	-	opiNOG27966;pleNOG03010	S	-	gi|472244321|gb|EMR88939.1| hypothetical protein BcDW1_2425 [Botrytis cinerea BcDW1]
Bcin12g06480	3487.16	4140.94	2833.39	0.684238	-0.547429	1.69004e-32	4.15046e-31	12	2257879	2259713	+	1732	Bcleu5	GO:0033596;GO:2000134;GO:1903789;GO:0015880;GO:0006412;GO:0016021;GO:0005739;GO:0003735;GO:1903692	K15084	sordNOG07935;opiNOG06108;opiNOG04078	TC	sp|P38702|LEU5_YEAST Mitochondrial carrier protein LEU5 OS=Saccharomyces cerevisiae (strain ATCC 204508 / S288c) GN=LEU5 PE=3 SV=1	gi|154294481|ref|XP_001547681.1| hypothetical protein BC1G_13843 [Botrytis cinerea B05.10] &gt;gi|347440831|emb|CCD33752.1| similar to mitochondrial carrier protein LEU5 [Botrytis cinerea T4]
Bcin07g01220	1928.14	1523.02	2333.25	1.53199	0.615407	2.17238e-32	5.32391e-31	7	441020	444411	+	3343	Bcpol5	GO:0005634;GO:0000182;GO:0003887;GO:0071897;GO:0005829;GO:0042790	K02331	sordNOG07275;opiNOG77368;opiNOG79161;sorNOG00553	K	sp|O60094|DPO5_SCHPO DNA polymerase V OS=Schizosaccharomyces pombe (strain 972 / ATCC 24843) GN=pol5 PE=1 SV=2	gi|154302193|ref|XP_001551507.1| hypothetical protein BC1G_09777 [Botrytis cinerea B05.10]
Bcin02g07340	164.946	74.0244	255.868	3.45653	1.78933	2.41375e-32	5.90318e-31	2	2597400	2599419	-	2020	-	-	-	opiNOG41502;sorNOG05564	S	-	gi|154295146|ref|XP_001548010.1| predicted protein [Botrytis cinerea B05.10] &gt;gi|347835645|emb|CCD50217.1| hypothetical protein BofuT4_P091760.1 [Botrytis cinerea T4]
Bcin05g08040	1977.94	2390.27	1565.61	0.65499	-0.610455	2.8882e-32	7.04889e-31	5	2820095	2821550	+	1186	-	-	-	opiNOG35437;opiNOG40651	S	-	gi|154296024|ref|XP_001548445.1| hypothetical protein BC1G_13165 [Botrytis cinerea B05.10]
Bcin09g06090	886.074	1161.65	610.495	0.52554	-0.928127	3.6997e-32	9.01075e-31	9	2118383	2120212	+	1769	-	GO:0035434;GO:0016021;GO:0005375	-	sorNOG05196;sordNOG12416;opiNOG35469	SP	-	gi|154302662|ref|XP_001551740.1| hypothetical protein BC1G_09446 [Botrytis cinerea B05.10] &gt;gi|347832194|emb|CCD47891.1| similar to ctr copper transporter [Botrytis cinerea T4] &gt;gi|472235995|gb|EMR80942.1| putative low affinity copper transporter protein [Botrytis cinerea BcDW1]
Bcin01g09060	899.487	637.472	1161.5	1.82204	0.865557	4.06555e-32	9.88139e-31	1	3155950	3158140	+	2191	-	GO:0000122;GO:0005665;GO:0001106;GO:0003682;GO:0010923;GO:0019212	K17560	sordNOG07979;opiNOG17390	S	-	gi|154308398|ref|XP_001553535.1| hypothetical protein BC1G_08259 [Botrytis cinerea B05.10]
Bcin14g00880	3290.76	3886.28	2695.23	0.693525	-0.527981	4.38779e-32	1.06426e-30	14	385662	389938	-	4180	Bcbud6	GO:0007124;GO:0005816;GO:0000133;GO:0043332;GO:0051519;GO:0035838;GO:0007118;GO:0005519;GO:0035839;GO:0000131;GO:0030953;GO:2000251;GO:0043085;GO:0090338;GO:0007121;GO:0034652;GO:0005934;GO:0005935;GO:0003779;GO:0032880;GO:0008047	-	sordNOG11063;opiNOG04338	S	sp|P41697|BUD6_YEAST Bud site selection protein 6 OS=Saccharomyces cerevisiae (strain ATCC 204508 / S288c) GN=BUD6 PE=1 SV=1	gi|154299321|ref|XP_001550080.1| hypothetical protein BC1G_11146 [Botrytis cinerea B05.10] &gt;gi|472246561|gb|EMR91093.1| putative bud site selection protein 6 protein [Botrytis cinerea BcDW1]
Bcin01g00790	1941.16	2447.43	1434.89	0.586286	-0.770325	4.73346e-32	1.14575e-30	1	300531	301831	-	1185	-	-	-	NOG159144;opiNOG47308;opiNOG74228	SR	-	gi|154293444|ref|XP_001547253.1| hypothetical protein BC1G_14348 [Botrytis cinerea B05.10] &gt;gi|347841094|emb|CCD55666.1| hypothetical protein BofuT4_P154780.1 [Botrytis cinerea T4] &gt;gi|472245389|gb|EMR89963.1| putative cytochrome p450 protein [Botrytis cinerea BcDW1]
Bcin06g00550	270.867	456.535	85.199	0.186621	-2.42182	4.808e-32	1.16141e-30	6	239556	240653	+	1098	-	-	-	pleNOG06000;opiNOG38186	R	-	gi|154321738|ref|XP_001560184.1| hypothetical protein BC1G_01016 [Botrytis cinerea B05.10] &gt;gi|347833582|emb|CCD49279.1| hypothetical protein BofuT4P22000048001 [Botrytis cinerea T4] &gt;gi|472239390|gb|EMR84208.1| hypothetical protein BcDW1_7236 [Botrytis cinerea BcDW1]
Bcin01g10490	2432.52	1958.8	2906.24	1.48368	0.569183	4.93334e-32	1.18925e-30	1	3654423	3656290	+	1819	Bcrsm23	GO:0032543;GO:0005763;GO:0003735	K17408	opiNOG07712;sorNOG04084	J	sp|Q01163|RT23_YEAST 37S ribosomal protein S23, mitochondrial OS=Saccharomyces cerevisiae (strain ATCC 204508 / S288c) GN=RSM23 PE=1 SV=3	gi|472241576|gb|EMR86292.1| putative mitochondrial ribosomal protein dap3 protein [Botrytis cinerea BcDW1]
Bcin01g10870	2696.48	2183.88	3209.08	1.46944	0.555263	5.45903e-32	1.31329e-30	1	3793344	3796986	+	3577	-	GO:0006886;GO:0090630;GO:0005794;GO:0031338;GO:0017137;GO:0005096	-	sorNOG03241;opiNOG01625	T	sp|Q0IHY4|TBC12_XENTR TBC1 domain family member 12 OS=Xenopus tropicalis GN=tbc1d12 PE=2 SV=1	gi|347827462|emb|CCD43159.1| similar to TBC domain protein [Botrytis cinerea T4]
Bcin15g01020	3179.92	2601.44	3758.4	1.44474	0.530809	6.59067e-32	1.5823e-30	15	381326	386262	-	4683	-	GO:0005634;GO:0051286;GO:0032153;GO:0005829;GO:0000935;GO:0034613;GO:0000148;GO:0090093;GO:0000917	-	onyNOG00557;COG0790;pleNOG01774;opiNOG02210	OTMR	sp|O94614|CHR4_SCHPO Chitin synthase regulatory factor 4 OS=Schizosaccharomyces pombe (strain 972 / ATCC 24843) GN=chr4 PE=1 SV=4	gi|347831828|emb|CCD47525.1| hypothetical protein BofuT4_P006840.1 [Botrytis cinerea T4]
Bcin05g07430	3843.4	4917.88	2768.92	0.563032	-0.828711	8.51365e-32	2.03982e-30	5	2636450	2638283	+	1605	Bcerg10	GO:0008152;GO:0016747	K00626	sordNOG04580;sordNOG12086;opiNOG00078	I	sp|Q9UQW6|THIL_SCHPO Acetyl-CoA acetyltransferase OS=Schizosaccharomyces pombe (strain 972 / ATCC 24843) GN=erg10 PE=2 SV=1	gi|154300455|ref|XP_001550643.1| hypothetical protein BC1G_11051 [Botrytis cinerea B05.10] &gt;gi|347828360|emb|CCD44057.1| similar to acetyl-coa acetyltransferase [Botrytis cinerea T4] &gt;gi|472236916|gb|EMR81837.1| putative acetyl- acetyltransferase protein [Botrytis cinerea BcDW1]
Bcin04g03520	1743.67	2120.32	1367.03	0.644729	-0.633236	9.2298e-32	2.20691e-30	4	1281030	1284127	-	3050	-	GO:0043231;GO:0016192	-	sordNOG11747;opiNOG12484	S	sp|Q0VD30|CCZ1_BOVIN Vacuolar fusion protein CCZ1 homolog OS=Bos taurus GN=CCZ1 PE=2 SV=1	gi|472236437|gb|EMR81371.1| putative vacuolar fusion protein ccz1 protein [Botrytis cinerea BcDW1]
Bcin04g01690	2996.63	2446.55	3546.71	1.44968	0.535734	9.52005e-32	2.27171e-30	4	621567	623575	+	1958	Bcdbp3	GO:0003723;GO:0005524;GO:0000027;GO:0030687;GO:0000464;GO:0004004;GO:0005730;GO:0010501	K14811	opiNOG01828;pleNOG02570	A	sp|A7EYW0|DBP3_SCLS1 ATP-dependent RNA helicase dbp3 OS=Sclerotinia sclerotiorum (strain ATCC 18683 / 1980 / Ss-1) GN=dbp3 PE=3 SV=2	gi|347831194|emb|CCD46891.1| hypothetical protein BofuT4_P115970.1 [Botrytis cinerea T4]
Bcin14g01440	1643.66	2001.77	1285.56	0.642212	-0.638878	1.01671e-31	2.42121e-30	14	638938	640395	-	1458	-	GO:0034043;GO:0005634;GO:0003677;GO:0046872;GO:0006285;GO:0034039;GO:0051539;GO:0005739;GO:0034042	K10773	sordNOG05592;opiNOG08916	L	sp|C8VC05|NTH_EMENI Endonuclease III homolog OS=Emericella nidulans (strain FGSC A4 / ATCC 38163 / CBS 112.46 / NRRL 194 / M139) GN=nth1 PE=3 SV=2	gi|154304871|ref|XP_001552839.1| hypothetical protein BC1G_09021 [Botrytis cinerea B05.10] &gt;gi|472238082|gb|EMR82958.1| putative dna repair protein ntg1 protein [Botrytis cinerea BcDW1]
Bcin10g00400	3626.06	2989.17	4262.95	1.42613	0.512107	1.14161e-31	2.71316e-30	10	142305	144605	+	2246	Bckri1	GO:0030686;GO:0044732;GO:0005730;GO:0000447	K14786	opiNOG77249;KOG2409;opiNOG77676;NOG212924	SJ	sp|Q09799|KRI1_SCHPO Protein kri1 OS=Schizosaccharomyces pombe (strain 972 / ATCC 24843) GN=kri1 PE=1 SV=1	gi|347827174|emb|CCD42871.1| hypothetical protein BofuT4_P071670.1 [Botrytis cinerea T4] &gt;gi|472239763|gb|EMR84560.1| putative ribosome biogenesis protein kri1 protein [Botrytis cinerea BcDW1]
Bcin05g03440	1871.04	2261.64	1480.45	0.654593	-0.611329	1.16912e-31	2.77295e-30	5	1248852	1253244	+	2968	-	-	-	opiNOG17377;opiNOG35377	R	-	gi|154321205|ref|XP_001559918.1| hypothetical protein BC1G_01477 [Botrytis cinerea B05.10] &gt;gi|347830857|emb|CCD46554.1| similar to transcription factor Zn, C2H2 [Botrytis cinerea T4]
Bcin12g05985	3419.09	4096.79	2741.4	0.669158	-0.579581	1.22336e-31	2.89579e-30	12	2060557	2063371	+	2815	-	GO:0016740	-	sorNOG02304;opiNOG21909	SR	sp|P41929|LYC1_YARLI Lysine acetyltransferase OS=Yarrowia lipolytica (strain CLIB 122 / E 150) GN=LYC1 PE=4 SV=2	gi|472240264|gb|EMR85041.1| putative lysine acetyltransferase protein [Botrytis cinerea BcDW1]
Bcin03g09300	570.917	387.412	754.421	1.94734	0.961503	1.37316e-31	3.24384e-30	3	3187904	3189618	-	1503	-	GO:0008418;GO:0006807;GO:0006464;GO:0030163;GO:0070773	K14663	sordNOG07830;opiNOG12359	E	sp|O60178|NTA1_SCHPO Protein N-terminal amidase OS=Schizosaccharomyces pombe (strain 972 / ATCC 24843) GN=nta1 PE=3 SV=1	gi|472242396|gb|EMR87093.1| putative carbon-nitrogen hydrolase protein [Botrytis cinerea BcDW1]
Bcin10g00010	2335.09	2793.27	1876.91	0.671942	-0.573591	1.91907e-31	4.5244e-30	10	107	2148	-	1812	-	GO:0016021	-	sordNOG08768;opiNOG61746	S	-	gi|666399501|gb|KEY65334.1| hypothetical protein S7711_01845 [Stachybotrys chartarum IBT 7711] &gt;gi|667518070|gb|KFA47490.1| hypothetical protein S40293_02165 [Stachybotrys chartarum IBT 40293] &gt;gi|667734537|gb|KFA73934.1| hypothetical protein S40288_00916 [Stachybotrys chartarum IBT 40288]
Bcin11g03440	634.264	847.75	420.777	0.496346	-1.01058	2.45311e-31	5.77191e-30	11	1196381	1197532	-	1085	-	GO:0035145	-	pleNOG05861;sorNOG05887;opiNOG42280;sordNOG14748	S	-	gi|154315094|ref|XP_001556870.1| predicted protein [Botrytis cinerea B05.10] &gt;gi|347837755|emb|CCD52327.1| hypothetical protein BofuT4_P081220.1 [Botrytis cinerea T4] &gt;gi|472236834|gb|EMR81756.1| putative ubiquitin-like protein smt3 protein [Botrytis cinerea BcDW1]
Bcin10g01580	1648.34	2005.41	1291.26	0.643886	-0.635122	2.49535e-31	5.8596e-30	10	601245	603791	-	2259	-	GO:0005634;GO:0000981;GO:0006357;GO:0008270	-	opiNOG52422;opiNOG07782	SK	sp|O59830|YCUA_SCHPO Uncharacterized transcriptional regulatory protein C965.10 OS=Schizosaccharomyces pombe (strain 972 / ATCC 24843) GN=SPCC965.10 PE=3 SV=1	gi|472236083|gb|EMR81026.1| putative agroclavine dehydrogenase protein [Botrytis cinerea BcDW1]
Bcin02g00170	2219.68	2657.66	1781.7	0.670404	-0.576898	2.9876e-31	7.00155e-30	2	158435	160969	+	2355	Bcape1	GO:0004177;GO:0006508;GO:0008270	K01268	sordNOG05810;opiNOG07139	E	sp|P14904|AMPL_YEAST Vacuolar aminopeptidase 1 OS=Saccharomyces cerevisiae (strain ATCC 204508 / S288c) GN=APE1 PE=1 SV=2	gi|154313005|ref|XP_001555829.1| hypothetical protein BC1G_05504 [Botrytis cinerea B05.10]
Bcin11g03300	4859.28	5712.1	4006.46	0.701398	-0.511694	3.09155e-31	7.2308e-30	11	1132101	1134081	+	1909	-	-	-	sordNOG15314	S	-	gi|154315047|ref|XP_001556847.1| predicted protein [Botrytis cinerea B05.10] &gt;gi|347841780|emb|CCD56352.1| hypothetical protein BofuT4_P149620.1 [Botrytis cinerea T4] &gt;gi|472236822|gb|EMR81744.1| hypothetical protein BcDW1_9663 [Botrytis cinerea BcDW1]
Bcin03g05220	2186.61	1723.76	2649.47	1.53703	0.620143	4.15749e-31	9.70465e-30	3	1762243	1765319	+	3020	Bcutp14	GO:0032040;GO:0000472;GO:0005730;GO:0000447;GO:0019013;GO:0000480	K14567	opiNOG78291;opiNOG08755	SA	sp|P87137|YDM6_SCHPO Uncharacterized protein C57A7.06 OS=Schizosaccharomyces pombe (strain 972 / ATCC 24843) GN=SPAC57A7.06 PE=1 SV=1	gi|154322961|ref|XP_001560795.1| hypothetical protein BC1G_00823 [Botrytis cinerea B05.10]
Bcin09g03640	464.988	303.894	626.082	2.0602	1.04278	4.66086e-31	1.08581e-29	9	1302301	1304640	-	2340	-	GO:0006284;GO:0003824	K01741	eurotNOG04621;pleNOG03819;opiNOG10556	L	sp|F4JCQ3|DG783_ARATH Putative DNA glycosylase At3g47830 OS=Arabidopsis thaliana GN=At3g47830 PE=3 SV=1	gi|154302382|ref|XP_001551601.1| hypothetical protein BC1G_09975 [Botrytis cinerea B05.10] &gt;gi|472235448|gb|EMR80423.1| putative -gpd family base excision dna repair protein [Botrytis cinerea BcDW1]
Bcin01g02830	1903.04	1506.34	2299.73	1.52669	0.61041	5.09506e-31	1.18463e-29	1	1049353	1054829	+	5163	Bckip2	GO:0007018;GO:0005874;GO:0005524;GO:0003777;GO:0008017	K11498	sorNOG01383;COG5059;opiNOG08903	Z	sp|Q6S001|KIF11_DICDI Kinesin-related protein 11 OS=Dictyostelium discoideum GN=kif11 PE=3 SV=1	gi|347840272|emb|CCD54844.1| similar to kinesin motor domain-containing protein [Botrytis cinerea T4]
Bcin02g05110	2282	2844.81	1719.19	0.604326	-0.726602	5.33134e-31	1.23712e-29	2	1831045	1835531	-	4286	-	GO:0005634;GO:0000981;GO:0006357;GO:0008270	-	pleNOG03382;sorNOG01013;opiNOG13240	S	-	gi|472241938|gb|EMR86643.1| putative zn 2cys6 transcription factor protein [Botrytis cinerea BcDW1]
Bcin07g05670	963.586	713.608	1213.56	1.7006	0.766046	5.42325e-31	1.25598e-29	7	2094235	2095578	+	1288	Bcnip7	GO:0005634;GO:0003723;GO:0042255	K07565	sordNOG06990;opiNOG09212	J	sp|Q1MTQ9|NIP7_SCHPO 60S ribosome subunit biogenesis protein nip7 OS=Schizosaccharomyces pombe (strain 972 / ATCC 24843) GN=nip7 PE=3 SV=1	gi|154303390|ref|XP_001552102.1| ribosome biogenesis protein NIP7 [Botrytis cinerea B05.10] &gt;gi|347840840|emb|CCD55412.1| similar to 60S ribosome subunit biogenesis protein Nip7 [Botrytis cinerea T4] &gt;gi|472245631|gb|EMR90192.1| putative 60s ribosome subunit biogenesis protein nip7 protein [Botrytis cinerea BcDW1]
Bcin09g04580	4024.55	4711.61	3337.48	0.708354	-0.497457	5.51418e-31	1.27453e-29	9	1614927	1619716	+	4562	Bcvac7	GO:0000329;GO:0010513;GO:0033674;GO:0070772;GO:0016021	-	sorNOG00085;sordNOG09480;opiNOG04464	S	sp|P53950|VAC7_YEAST Vacuolar segregation protein 7 OS=Saccharomyces cerevisiae (strain ATCC 204508 / S288c) GN=VAC7 PE=1 SV=1	gi|472245753|gb|EMR90314.1| putative phospholipid metabolism enzyme regulator protein [Botrytis cinerea BcDW1]
Bcin10g01590	5113.26	5941.62	4284.91	0.721168	-0.471593	6.2222e-31	1.43537e-29	10	604335	606965	-	2495	-	GO:0034220;GO:0016021;GO:0005215	-	opiNOG07754	S	sp|Q7SG38|ATG22_NEUCR Autophagy-related protein 22 OS=Neurospora crassa (strain ATCC 24698 / 74-OR23-1A / CBS 708.71 / DSM 1257 / FGSC 987) GN=apg-11 PE=3 SV=1	gi|154312728|ref|XP_001555691.1| hypothetical protein BC1G_05065 [Botrytis cinerea B05.10] &gt;gi|347839718|emb|CCD54290.1| similar to autophagy-related protein 22 [Botrytis cinerea T4] &gt;gi|472236084|gb|EMR81027.1| putative autophagy protein [Botrytis cinerea BcDW1]
Bcin11g04960	1001.38	1255.61	747.152	0.595052	-0.748913	6.2362e-31	1.43579e-29	11	1789653	1791282	+	1630	-	-	-	pleNOG05783;opiNOG41656;sordNOG13711	R	-	gi|154318205|ref|XP_001558421.1| hypothetical protein BC1G_03270 [Botrytis cinerea B05.10] &gt;gi|472243066|gb|EMR87734.1| putative gpi-anchored protein [Botrytis cinerea BcDW1]
Bcin02g07070	407.622	260.053	555.19	2.13491	1.09418	8.18254e-31	1.88023e-29	2	2500078	2501427	-	1259	-	-	-	-	-	-	gi|154293885|ref|XP_001547387.1| predicted protein [Botrytis cinerea B05.10] &gt;gi|472238802|gb|EMR83649.1| hypothetical protein BcDW1_7734 [Botrytis cinerea BcDW1]
Bcin03g05960	24025.2	20770.9	27279.5	1.31335	0.393251	8.50903e-31	1.95145e-29	3	2006949	2008732	-	1472	Bcgst25	GO:0004364;GO:0005840;GO:0005634;GO:0006749;GO:0003746;GO:0006414	K03233	opiNOG00679;sorNOG04602;pleNOG07686	J	sp|P29547|EF1G1_YEAST Elongation factor 1-gamma 1 OS=Saccharomyces cerevisiae (strain ATCC 204508 / S288c) GN=CAM1 PE=1 SV=2	gi|154323191|ref|XP_001560910.1| elongation factor 1 gamma domain-containing protein [Botrytis cinerea B05.10] &gt;gi|347836908|emb|CCD51480.1| similar to elongation factor 1-gamma [Botrytis cinerea T4] &gt;gi|472239999|gb|EMR84782.1| putative elongation factor 1 gamma domain-containing protein [Botrytis cinerea BcDW1]
Bcin12g04910	130.803	207.319	54.2866	0.26185	-1.93319	8.89038e-31	2.03495e-29	12	1662619	1663799	+	1181	-	GO:0006508;GO:0004177	-	opiNOG35413;hypNOG05243;opiNOG10440	S	-	gi|154309117|ref|XP_001553893.1| hypothetical protein BC1G_07453 [Botrytis cinerea B05.10]
Bcin14g01380	564.679	770.79	358.568	0.465196	-1.10409	8.94565e-31	2.04363e-29	14	619219	621440	-	2036	Bcaif1	GO:0051537;GO:0046872;GO:0005829;GO:0050660;GO:0055114;GO:0045454;GO:0016491	-	opiNOG01420;sordNOG06146	R	sp|Q10499|AIF1_SCHPO Apoptosis-inducing factor 1 OS=Schizosaccharomyces pombe (strain 972 / ATCC 24843) GN=aif1 PE=3 SV=3	gi|154304889|ref|XP_001552848.1| hypothetical protein BC1G_09030 [Botrytis cinerea B05.10] &gt;gi|347828695|emb|CCD44392.1| similar to apoptosis-inducing factor 3 [Botrytis cinerea T4] &gt;gi|472238087|gb|EMR82963.1| putative monodehydroascorbate reductase protein [Botrytis cinerea BcDW1]
Bcin03g07240	6585.1	5569.54	7600.66	1.36468	0.448566	1.02521e-30	2.33756e-29	3	2451829	2453749	+	1800	Bctuf1	GO:0003746;GO:0005525;GO:0005739;GO:0003924;GO:0070125	K02358	opiNOG03980;sordNOG10222;sorNOG02184	J	sp|P02992|EFTU_YEAST Elongation factor Tu, mitochondrial OS=Saccharomyces cerevisiae (strain ATCC 204508 / S288c) GN=TUF1 PE=1 SV=1	gi|347836719|emb|CCD51291.1| similar to translation elongation factor tu [Botrytis cinerea T4] &gt;gi|472237454|gb|EMR82349.1| putative elongation factor tu protein [Botrytis cinerea BcDW1]
Bcin11g04740	1017.45	759.655	1275.24	1.67871	0.747356	1.24616e-30	2.83585e-29	11	1727748	1730898	-	3012	Bctrl1	GO:0016310;GO:0004113;GO:0005524;GO:0006388;GO:0030969;GO:0016779;GO:0032056;GO:0051730;GO:0005829;GO:0005637;GO:0003972	K14679	sorNOG04252;sordNOG11356;opiNOG00624	SJ	sp|Q10313|TRNL_SCHPO tRNA ligase 1 OS=Schizosaccharomyces pombe (strain 972 / ATCC 24843) GN=trl1 PE=3 SV=2	gi|154318259|ref|XP_001558448.1| hypothetical protein BC1G_03297 [Botrytis cinerea B05.10] &gt;gi|347837562|emb|CCD52134.1| similar to tRNA ligase [Botrytis cinerea T4] &gt;gi|472243043|gb|EMR87711.1| putative trna ligase protein [Botrytis cinerea BcDW1]
Bcin01g00840	3371.94	2784.27	3959.61	1.42214	0.50806	1.58709e-30	3.60454e-29	1	316221	320582	+	4151	-	GO:0003677	-	opiNOG47268;hypNOG14413;opiNOG30472	S	-	gi|154293458|ref|XP_001547260.1| predicted protein [Botrytis cinerea B05.10]
Bcin01g09500	4719.4	3950.51	5488.29	1.38926	0.474318	1.59006e-30	3.60454e-29	1	3294632	3301154	-	6217	Bcstt4	GO:0005622;GO:0048015;GO:0005886;GO:0004430;GO:0046854	K00888	sordNOG11679;opiNOG00365	T	sp|P37297|STT4_YEAST Phosphatidylinositol 4-kinase STT4 OS=Saccharomyces cerevisiae (strain ATCC 204508 / S288c) GN=STT4 PE=1 SV=1	gi|347826620|emb|CCD42317.1| similar to phosphatidylinositol 4-kinase [Botrytis cinerea T4]
Bcin01g02610	3992.91	3319.69	4666.12	1.40559	0.491175	2.29047e-30	5.18236e-29	1	967454	970131	-	2614	Bcnsp1	GO:0005643;GO:0017056	K14306	opiNOG77766;opiNOG09050;sordNOG09043	Y	sp|G0SBQ3|NSP1_CHATD Nucleoporin NSP1 OS=Chaetomium thermophilum (strain DSM 1495 / CBS 144.50 / IMI 039719) GN=NSP1 PE=1 SV=1	gi|154296248|ref|XP_001548556.1| hypothetical protein BC1G_12951 [Botrytis cinerea B05.10] &gt;gi|472236689|gb|EMR81612.1| putative nucleoporin nsp1 protein [Botrytis cinerea BcDW1]
Bcin05g05240	499.716	670.533	328.899	0.490503	-1.02767	2.32729e-30	5.25558e-29	5	1860876	1862802	+	1866	-	GO:0016021	-	opiNOG06760;pleNOG01483	S	sp|Q8VYR0|MCU5_ARATH Calcium uniporter protein 5, mitochondrial OS=Arabidopsis thaliana GN=At1g57610 PE=2 SV=1	gi|472242007|gb|EMR86710.1| putative calcium uniporter mitochondrial protein [Botrytis cinerea BcDW1]
Bcin02g04390	304.999	180.191	429.807	2.38528	1.25416	2.46274e-30	5.55082e-29	2	1557457	1559639	-	2022	Bcrgs5	-	-	opiNOG20345	S	sp|O48963|PHOT1_ARATH Phototropin-1 OS=Arabidopsis thaliana GN=PHOT1 PE=1 SV=1	gi|154304988|ref|XP_001552897.1| hypothetical protein BC1G_08584 [Botrytis cinerea B05.10]
Bcin07g04290	480.242	641.297	319.187	0.497721	-1.00659	2.93487e-30	6.60234e-29	7	1556387	1558492	+	2048	-	GO:0000287;GO:0003993;GO:0051287;GO:0006099;GO:0004449;GO:0016021;GO:0016311;GO:0005739	-	sordNOG04552;sorNOG02446;opiNOG02354	R	sp|O00107|PHYA_THIHE 3-phytase A OS=Thielavia heterothallica GN=PHYA PE=1 SV=1	gi|154309627|ref|XP_001554147.1| hypothetical protein BC1G_07284 [Botrytis cinerea B05.10]
Bcin12g03740	3950.17	4612.22	3288.12	0.712913	-0.488201	2.99422e-30	6.72303e-29	12	1277409	1282865	-	5201	Bcmet5	GO:0000103;GO:0020037;GO:0000097;GO:0009337;GO:0031505;GO:0004783;GO:0055114;GO:0050661;GO:0010181;GO:0070814;GO:0005829;GO:0051539	K00381	opiNOG05808;sordNOG11314	P	sp|Q1K9C2|MET5_SCHPO Sulfite reductase [NADPH] subunit beta OS=Schizosaccharomyces pombe (strain 972 / ATCC 24843) GN=sir1 PE=3 SV=1	gi|154303655|ref|XP_001552234.1| hypothetical protein BC1G_08712 [Botrytis cinerea B05.10] &gt;gi|472239460|gb|EMR84272.1| putative sulfite reductase subunit beta protein [Botrytis cinerea BcDW1]
Bcin16g02640	2346.72	2798.88	1894.55	0.676895	-0.562996	3.56922e-30	7.99885e-29	16	1023832	1025394	+	1502	Bcslc1	GO:0005783;GO:0005811;GO:0016021;GO:0003841;GO:0046474	K13509	opiNOG13184;sordNOG06395	I	sp|P33333|PLSC_YEAST Probable 1-acyl-sn-glycerol-3-phosphate acyltransferase OS=Saccharomyces cerevisiae (strain ATCC 204508 / S288c) GN=SLC1 PE=1 SV=1	gi|154300239|ref|XP_001550536.1| hypothetical protein BC1G_10495 [Botrytis cinerea B05.10] &gt;gi|472236566|gb|EMR81495.1| putative p protein [Botrytis cinerea BcDW1]
Bcin09g04400	46.9214	5.93342	87.9094	14.816	3.88908	3.80391e-30	8.50864e-29	9	1541942	1543387	-	1390	Bccat7	GO:0020037;GO:0004096;GO:0098869;GO:0042744;GO:0055114;GO:0042542;GO:0005737	K03781	sordNOG08230;opiNOG04093	P	sp|Q73WB6|CRPE_MYCPA Catalase-related peroxidase OS=Mycobacterium paratuberculosis (strain ATCC BAA-968 / K-10) GN=MAP_2744c PE=1 SV=1	gi|154297987|ref|XP_001549418.1| hypothetical protein BC1G_12146 [Botrytis cinerea B05.10]
Bcin16g02270	375.196	514.602	235.789	0.458197	-1.12596	4.79803e-30	1.0712e-28	16	881759	884113	+	2192	-	GO:0046872	-	sorNOG06283;opiNOG38589	S	sp|P50361|Y4HQ_SINFN Uncharacterized protein y4hQ OS=Sinorhizobium fredii (strain NBRC 101917 / NGR234) GN=NGR_a03330 PE=4 SV=2	gi|347833015|emb|CCD48712.1| similar to U1biquitin-specific peptidase [Botrytis cinerea T4] &gt;gi|472239976|gb|EMR84760.1| putative u1biquitin-specific peptidase protein [Botrytis cinerea BcDW1]
Bcin11g02190	2810.94	3318.07	2303.8	0.69432	-0.526326	6.27691e-30	1.39872e-28	11	734863	738585	+	3670	Bchox3	GO:0005634;GO:0006355;GO:0043565	-	sorNOG03266;opiNOG41285;sordNOG14146	RK	-	gi|347832026|emb|CCD47723.1| similar to transcription factor Homeo [Botrytis cinerea T4] &gt;gi|472241759|gb|EMR86470.1| putative homeobox domain-containing protein [Botrytis cinerea BcDW1]
Bcin08g03450	311.757	185.609	437.906	2.35929	1.23836	6.31573e-30	1.40471e-28	8	1327380	1329102	+	1613	-	GO:0006396;GO:0003963	K01974	sordNOG04303;opiNOG09008;sorNOG02824	A	sp|Q609M1|RTCA_METCA RNA 3&apos;-terminal phosphate cyclase OS=Methylococcus capsulatus (strain ATCC 33009 / NCIMB 11132 / Bath) GN=rtcA PE=3 SV=1	gi|472235756|gb|EMR80716.1| putative rna 3 -terminal phosphate cyclase protein [Botrytis cinerea BcDW1]
Bcin13g03350	305.097	181.401	428.792	2.36378	1.2411	6.86837e-30	1.52475e-28	13	1180436	1181875	+	1300	-	GO:0000272;GO:0016740;GO:0008810	K18576	opiNOG33856;sorNOG07239;sorNOG00409	R	sp|A2Q877|XGEA_ASPNC Probable xyloglucan-specific endo-beta-1,4-glucanase A OS=Aspergillus niger (strain CBS 513.88 / FGSC A1513) GN=xgeA PE=3 SV=1	gi|154313940|ref|XP_001556295.1| hypothetical protein BC1G_04913 [Botrytis cinerea B05.10] &gt;gi|347831383|emb|CCD47080.1| hypothetical protein BofuT4_P039820.1 [Botrytis cinerea T4] &gt;gi|472239052|gb|EMR83883.1| putative glycosyl transferase protein [Botrytis cinerea BcDW1]
Bcin13g03000	13225.8	15082.9	11368.6	0.753743	-0.407855	7.19277e-30	1.59377e-28	13	1047750	1050487	+	2628	Bap1	GO:0061408;GO:0005634;GO:0061404;GO:0000978;GO:0001077;GO:0005829;GO:0071313;GO:0036091;GO:0036252;GO:0070301	K09043	sordNOG06148;opiNOG06209	SK	sp|Q5AW17|AP1_EMENI AP-1-like transcription factor napA OS=Emericella nidulans (strain FGSC A4 / ATCC 38163 / CBS 112.46 / NRRL 194 / M139) GN=napA PE=3 SV=1	gi|472245435|gb|EMR90009.1| putative ap1-like transcription factor protein [Botrytis cinerea BcDW1]
Bcin04g05800	1123.07	852.804	1393.34	1.63383	0.708259	8.04605e-30	1.77949e-28	4	2009656	2012161	-	2410	Bcutp25	GO:0000462;GO:0034511;GO:0032040;GO:0005730;GO:0019843	K14774	sorNOG03636;opiNOG03099;sordNOG07876	S	sp|A6RT94|UTP25_BOTFB U3 small nucleolar RNA-associated protein 25 OS=Botryotinia fuckeliana (strain B05.10) GN=UTP25 PE=3 SV=1	gi|154316825|ref|XP_001557733.1| hypothetical protein BC1G_03830 [Botrytis cinerea B05.10] &gt;gi|332321786|sp|A6RT94.1|UTP25_BOTFB RecName: Full=U3 small nucleolar RNA-associated protein 25; Short=U3 snoRNA-associated protein 25; AltName: Full=U three protein 25
Bcin14g00760	644.459	1138.22	150.7	0.1324	-2.91702	9.10429e-30	2.00976e-28	14	346463	347592	+	1021	-	GO:0016787	-	opiNOG13659;opiNOG47766	R	sp|P30887|PHO2_YARLI Acid phosphatase OS=Yarrowia lipolytica (strain CLIB 122 / E 150) GN=PHO2 PE=3 SV=2	gi|154299297|ref|XP_001550068.1| hypothetical protein BC1G_11134 [Botrytis cinerea B05.10] &gt;gi|347835956|emb|CCD50528.1| similar to acid phosphatase [Botrytis cinerea T4]
Bcin02g05690	282.248	401.141	163.355	0.407226	-1.2961	9.15608e-30	2.01742e-28	2	2043881	2046116	+	2171	-	GO:0016787;GO:0005975	K01182	opiNOG06018	G	sp|P29094|O16G_GEOTM Oligo-1,6-glucosidase OS=Geobacillus thermoglucosidasius GN=malL PE=1 SV=1	gi|472238051|gb|EMR82928.1| putative glycoside hydrolase family 13 protein [Botrytis cinerea BcDW1]
Bcin04g06410	1469.47	1792.79	1146.15	0.639313	-0.645406	1.03004e-29	2.26533e-28	4	2206852	2209713	-	2585	-	GO:0046323;GO:0005887;GO:0005355;GO:0005351;GO:0015992;GO:1904659	K08141	pleNOG01505;opiNOG05881;opiNOG03795	R	sp|P15685|MAL61_YEASX Maltose permease MAL61 OS=Saccharomyces cerevisiae GN=MAL61 PE=3 SV=1	gi|472244044|gb|EMR88675.1| putative mfs alpha-glucoside protein [Botrytis cinerea BcDW1]
Bcin03g00540	159.813	244.678	74.9471	0.306309	-1.70694	1.06873e-29	2.34603e-28	3	196946	199099	-	1923	-	GO:0004553;GO:0005509;GO:0005975	K01176	opiNOG14089;sordNOG10082	G	sp|P19571|AMT6_BACS7 Glucan 1,4-alpha-maltohexaosidase OS=Bacillus sp. (strain 707) PE=1 SV=1	gi|154320355|ref|XP_001559494.1| hypothetical protein BC1G_02158 [Botrytis cinerea B05.10] &gt;gi|472238415|gb|EMR83282.1| putative alpha-amylase protein [Botrytis cinerea BcDW1]
Bcin03g01520	538.065	365.895	710.234	1.94109	0.956865	1.19508e-29	2.61852e-28	3	506950	508901	-	1768	-	GO:0006355;GO:0008270;GO:0043565;GO:0055114;GO:0003700;GO:0016491	-	pleNOG04569;sordNOG11582;opiNOG22572	Q	sp|P42328|ADH3_GEOSE Alcohol dehydrogenase OS=Geobacillus stearothermophilus PE=1 SV=1	gi|154320089|ref|XP_001559361.1| NADP-dependent alcohol dehydrogenase [Botrytis cinerea B05.10] &gt;gi|347828257|emb|CCD43954.1| similar to alcohol dehydrogenase [Botrytis cinerea T4] &gt;gi|472242510|gb|EMR87199.1| putative nadp-dependent alcohol dehydrogenase protein [Botrytis cinerea BcDW1]
Bcin02g01630	425.035	573.545	276.526	0.482136	-1.05249	1.22305e-29	2.67483e-28	2	636426	637598	+	1042	-	GO:0006048;GO:0004343	K00621	sorNOG03471;opiNOG26747;COG0454;pleNOG01889	MK	sp|Q54WR8|GNA1_DICDI Glucosamine 6-phosphate N-acetyltransferase 1 OS=Dictyostelium discoideum GN=gna1 PE=3 SV=1	gi|154319281|ref|XP_001558958.1| hypothetical protein BC1G_02592 [Botrytis cinerea B05.10] &gt;gi|347832798|emb|CCD48495.1| similar to glucosamine 6-phosphate N-acetyltransferase [Botrytis cinerea T4] &gt;gi|472235846|gb|EMR80802.1| putative glucosamine 6-phosphate n-acetyltransferase protein [Botrytis cinerea BcDW1]
Bcin02g01720	990.495	1265.47	715.517	0.565414	-0.82262	1.32734e-29	2.89754e-28	2	667087	670869	-	3555	-	GO:0048870;GO:0003824	K01115	opiNOG15251;sordNOG06761	I	sp|Q09706|PLD1_SCHPO Phospholipase D1 OS=Schizosaccharomyces pombe (strain 972 / ATCC 24843) GN=pld1 PE=1 SV=1	gi|154319259|ref|XP_001558947.1| hypothetical protein BC1G_02581 [Botrytis cinerea B05.10] &gt;gi|347832809|emb|CCD48506.1| similar to phospholipase PldA [Botrytis cinerea T4] &gt;gi|472235839|gb|EMR80795.1| putative phospholipase d active site-containing protein [Botrytis cinerea BcDW1]
Bcin04g04410	887.72	656.271	1119.17	1.70535	0.770065	1.45633e-29	3.17323e-28	4	1548238	1550558	+	2172	Bcrad52	GO:0045002;GO:0005634;GO:0000730	K10873	sordNOG05773;opiNOG16681;opiNOG77822	L	sp|Q8NK72|RAD52_MAGO7 DNA repair and recombination protein rhm52 OS=Magnaporthe oryzae (strain 70-15 / ATCC MYA-4617 / FGSC 8958) GN=RHM52 PE=2 SV=2	gi|154316488|ref|XP_001557565.1| hypothetical protein BC1G_04175 [Botrytis cinerea B05.10] &gt;gi|347835219|emb|CCD49791.1| similar to RAD52 DNA repair protein RADC [Botrytis cinerea T4] &gt;gi|472242321|gb|EMR87020.1| putative rad52 dna repair protein radc protein [Botrytis cinerea BcDW1]
Bcin15g05670	124.84	49.5221	200.158	4.04179	2.01499	1.6751e-29	3.64318e-28	15	1981105	1984793	-	3535	-	GO:0043231;GO:0046872;GO:0005887;GO:0005524;GO:0019829;GO:0098655;GO:0016021	-	opiNOG10443;sorNOG02632;sordNOG10863;COG0474;sordNOG04523	P	sp|Q01896|ATN2_YEAST Sodium transport ATPase 2 OS=Saccharomyces cerevisiae (strain ATCC 204508 / S288c) GN=ENA2 PE=1 SV=1	gi|472235729|gb|EMR80692.1| putative sodium p-type atpase protein [Botrytis cinerea BcDW1]
Bcin05g04540	774.727	990.272	559.181	0.564674	-0.82451	1.89792e-29	4.12021e-28	5	1608720	1611295	+	2368	-	GO:0016042;GO:0003847	K01062	sorNOG02748;opiNOG21371;pleNOG03065	I	sp|Q90678|PAFA_CHICK Platelet-activating factor acetylhydrolase OS=Gallus gallus GN=PLA2G7 PE=2 SV=1	gi|154296382|ref|XP_001548622.1| hypothetical protein BC1G_13017 [Botrytis cinerea B05.10]
Bcin02g00240	897.935	1523.85	272.019	0.178508	-2.48594	1.92252e-29	4.16594e-28	2	194806	197042	-	1947	-	GO:0016705;GO:0020037;GO:0005506;GO:0016021;GO:0004497;GO:0055114	-	opiNOG24396;sorNOG07441;sordNOG06583	Q	sp|B9WZX1|FTMC_ASPFM Tryprostatin B 6-hydroxylase OS=Neosartorya fumigata GN=ftmP450-1 PE=1 SV=1	gi|347832596|emb|CCD48293.1| similar to cytochrome P450 monooxygenase [Botrytis cinerea T4] &gt;gi|472240127|gb|EMR84907.1| putative benzoate 4-monooxygenase cytochrome protein [Botrytis cinerea BcDW1]
Bcin16g03610	1371.26	1690.18	1052.33	0.622614	-0.683591	2.00884e-29	4.34499e-28	16	1355762	1356735	-	899	Bcgst26	GO:0004364;GO:0005783;GO:0005635;GO:0098869;GO:0004602;GO:0016021	K00799	opiNOG42327;pleNOG08421;sorNOG05490	SR	sp|Q9CPU4|MGST3_MOUSE Microsomal glutathione S-transferase 3 OS=Mus musculus GN=Mgst3 PE=1 SV=1	gi|154300668|ref|XP_001550749.1| hypothetical protein BC1G_10922 [Botrytis cinerea B05.10] &gt;gi|347841310|emb|CCD55882.1| hypothetical protein BofuT4_P150140.1 [Botrytis cinerea T4] &gt;gi|472245510|gb|EMR90080.1| putative mapeg family protein [Botrytis cinerea BcDW1]
Bcin15g02200	1140.11	871.215	1409.01	1.6173	0.693586	2.51057e-29	5.42025e-28	15	759412	761988	-	2510	-	GO:0016740	-	sordNOG09279;opiNOG20112	R	sp|P36044|MNN4_YEAST Protein MNN4 OS=Saccharomyces cerevisiae (strain ATCC 204508 / S288c) GN=MNN4 PE=4 SV=2	gi|347831668|emb|CCD47365.1| hypothetical protein BofuT4P2000045001 [Botrytis cinerea T4] &gt;gi|472238860|gb|EMR83704.1| putative mannosylphosphate transferase protein [Botrytis cinerea BcDW1]
Bcin01g07420	1655.14	1309.94	2000.33	1.52703	0.610731	2.9024e-29	6.25474e-28	1	2598233	2599920	-	1547	Bcpxr1	GO:0005654;GO:0051974;GO:0010521;GO:0006364;GO:0003676;GO:0005730;GO:0000494;GO:0008047;GO:0032211;GO:0043085	K11135	opiNOG32533;sorNOG02848	A	sp|A6RIE1|PXR1_BOTFB Protein pxr1 OS=Botryotinia fuckeliana (strain B05.10) GN=pxr1 PE=3 SV=1	gi|154323626|ref|XP_001561127.1| hypothetical protein BC1G_00212 [Botrytis cinerea B05.10] &gt;gi|172052489|sp|A6RIE1.1|PXR1_BOTFB RecName: Full=Protein pxr1; AltName: Full=PinX1-related protein 1 &gt;gi|347830092|emb|CCD45789.1| hypothetical protein BofuT4_P048070.1 [Botrytis cinerea T4] &gt;gi|472239624|gb|EMR84430.1| putative g-patch rna maturation protein [Botrytis cinerea BcDW1]
Bcin03g07880	2019.04	2418.34	1619.74	0.669775	-0.578252	3.12685e-29	6.72616e-28	3	2697317	2700071	-	2663	-	-	-	sorNOG02543	S	-	gi|472236382|gb|EMR81319.1| hypothetical protein BcDW1_10147 [Botrytis cinerea BcDW1]
Bcin02g07960	650.787	461.503	840.072	1.8203	0.864175	3.35106e-29	7.19532e-28	2	2862881	2865947	+	3067	Bcrad54	GO:0016817;GO:0005524	K10875	sordNOG10487;sorNOG01223	L	sp|P41410|RAD54_SCHPO DNA repair protein rhp54 OS=Schizosaccharomyces pombe (strain 972 / ATCC 24843) GN=rhp54 PE=1 SV=2	gi|347827598|emb|CCD43295.1| similar to DNA repair and recombination protein RAD54 [Botrytis cinerea T4]
Bcin02g09200	2186.01	1766.16	2605.87	1.47544	0.561147	3.55173e-29	7.61232e-28	2	3261025	3265077	-	3897	Bcifm1	GO:0003743;GO:0005525;GO:0070124;GO:0005739;GO:0003924	K02519	opiNOG05244	J	sp|P25038|IF2M_YEAST Translation initiation factor IF-2, mitochondrial OS=Saccharomyces cerevisiae (strain ATCC 204508 / S288c) GN=IFM1 PE=1 SV=2	gi|347836145|emb|CCD50717.1| hypothetical protein BofuT4_P087800.1 [Botrytis cinerea T4]
Bcin01g08780	3834.48	3195.69	4473.26	1.39978	0.485201	3.7313e-29	7.97613e-28	1	3049638	3051359	-	1594	-	GO:0005634;GO:0009423;GO:0003849;GO:0009073;GO:0005737	K01626	sorNOG00655;opiNOG00265	E	sp|P32449|AROG_YEAST Phospho-2-dehydro-3-deoxyheptonate aldolase, tyrosine-inhibited OS=Saccharomyces cerevisiae (strain ATCC 204508 / S288c) GN=ARO4 PE=1 SV=2	gi|347830285|emb|CCD45982.1| similar to phospho-2-dehydro-3-deoxyheptonate aldolase [Botrytis cinerea T4] &gt;gi|472244364|gb|EMR88981.1| putative phospho-2-dehydro-3-deoxyheptonate aldolase protein [Botrytis cinerea BcDW1]
Bcin11g01080	295.492	175.568	415.416	2.36612	1.24252	3.73501e-29	7.97613e-28	11	383618	386913	-	3296	-	-	-	pleNOG01771;sordNOG06369;opiNOG20454	S	-	gi|154314480|ref|XP_001556564.1| hypothetical protein BC1G_03949 [Botrytis cinerea B05.10]
Bcin12g04860	8076.12	6903.31	9248.94	1.33978	0.422	3.99605e-29	8.51817e-28	12	1640224	1647748	+	7277	-	GO:0003922;GO:0004087;GO:0016597;GO:0005524;GO:0006526;GO:0004070;GO:0004088;GO:0006541;GO:0046872;GO:0005829;GO:0004151;GO:0006207;GO:0000050	K11541	sordNOG08337;opiNOG00844	R	sp|O93937|PYR1_EMENI Protein pyrABCN OS=Emericella nidulans (strain FGSC A4 / ATCC 38163 / CBS 112.46 / NRRL 194 / M139) GN=pyrABCN PE=3 SV=2	gi|154309129|ref|XP_001553899.1| hypothetical protein BC1G_07459 [Botrytis cinerea B05.10] &gt;gi|472242141|gb|EMR86841.1| putative bifunctional pyrimidine biosynthesis protein [Botrytis cinerea BcDW1]
Bcin16g04330	5698.54	6570.42	4826.66	0.734604	-0.444961	5.20797e-29	1.10815e-27	16	1571028	1575070	-	3718	-	GO:0004674;GO:0005524;GO:0006468	K03083	sordNOG10360;pleNOG03795	TG	sp|Q10452|GSK3_SCHPO Protein kinase gsk3 OS=Schizosaccharomyces pombe (strain 972 / ATCC 24843) GN=gsk3 PE=1 SV=3	gi|347841406|emb|CCD55978.1| similar to glycogen synthase kinase-3 beta [Botrytis cinerea T4] &gt;gi|472235807|gb|EMR80765.1| putative glycogen synthase kinase-3 beta protein [Botrytis cinerea BcDW1]
Bcin08g00720	325.253	450.778	199.729	0.443077	-1.17437	5.74416e-29	1.22004e-27	8	319398	320839	+	1389	Bcap14	GO:0006508;GO:0004190	-	opiNOG27597;pleNOG08088	O	sp|D4DEN7|CARP_TRIVH Probable vacuolar protease A OS=Trichophyton verrucosum (strain HKI 0517) GN=PEP2 PE=3 SV=1	gi|347828126|emb|CCD43823.1| similar to pepsin [Botrytis cinerea T4] &gt;gi|472240740|gb|EMR85491.1| putative pepsinogen c protein [Botrytis cinerea BcDW1]
Bcin01g09740	2329	1889.55	2768.45	1.46514	0.551041	6.26922e-29	1.32916e-27	1	3388165	3390057	+	1893	-	-	-	sordNOG13365;opiNOG10566;pleNOG03671	S	-	gi|154291075|ref|XP_001546124.1| hypothetical protein BC1G_15425 [Botrytis cinerea B05.10] &gt;gi|347826666|emb|CCD42363.1| hypothetical protein BofuT4_P014910.1 [Botrytis cinerea T4]
Bcin11g02730	2861.04	3365.37	2356.7	0.700281	-0.513995	6.4638e-29	1.36796e-27	11	940328	942126	+	1799	BcPIO5	GO:0005739;GO:0016740;GO:0046474	-	opiNOG08555;pleNOG04491	R	sp|O13899|YF38_SCHPO Uncharacterized CDP-alcohol phosphatidyltransferase class-I family protein C22A12.08c OS=Schizosaccharomyces pombe (strain 972 / ATCC 24843) GN=SPAC22A12.08c PE=3 SV=1	gi|154314897|ref|XP_001556772.1| CDP-alcohol phosphatidyltransferase [Botrytis cinerea B05.10] &gt;gi|347832108|emb|CCD47805.1| BcPIO5, similar to phosphatidyl synthase [Botrytis cinerea T4] &gt;gi|472236769|gb|EMR81691.1| putative phosphatidyl synthase protein [Botrytis cinerea BcDW1]
Bcin13g04670	849.142	628.819	1069.46	1.70075	0.766172	6.64136e-29	1.40302e-27	13	1733167	1735354	+	2136	-	GO:0005840;GO:0035242;GO:0008469;GO:0019919;GO:0034969;GO:0006355;GO:0005829	K11436	sorNOG04131;sordNOG08793;opiNOG02192	OTK	sp|O13648|ANM3_SCHPO Ribosomal protein arginine N-methyltransferase rmt3 OS=Schizosaccharomyces pombe (strain 972 / ATCC 24843) GN=rmt3 PE=1 SV=3	gi|154295492|ref|XP_001548181.1| S-adenosylmethionine-dependent methyltransferase superfamily domain-containing protein [Botrytis cinerea B05.10]
Bcin09g05930	1012.14	765.684	1258.6	1.64376	0.717001	6.94982e-29	1.46555e-27	9	2069762	2075937	+	5703	-	GO:0055085;GO:0005524;GO:0016021;GO:0042626	-	opiNOG15688	Q	sp|P32386|YBT1_YEAST ATP-dependent bile acid permease OS=Saccharomyces cerevisiae (strain ATCC 204508 / S288c) GN=YBT1 PE=1 SV=2	gi|154302708|ref|XP_001551763.1| hypothetical protein BC1G_09469 [Botrytis cinerea B05.10] &gt;gi|347832170|emb|CCD47867.1| similar to ABC transporter [Botrytis cinerea T4] &gt;gi|472235979|gb|EMR80926.1| putative abc transporter protein [Botrytis cinerea BcDW1]
Bcin03g02150	2062.64	1658.76	2466.51	1.48696	0.572365	7.33359e-29	1.54372e-27	3	718030	720557	+	2471	-	GO:0016021	-	sordNOG13701;NOG144013;opiNOG46920	S	-	gi|472235674|gb|EMR80641.1| hypothetical protein BcDW1_10733 [Botrytis cinerea BcDW1]
Bcin15g02940	713.504	512.078	914.931	1.7867	0.837298	7.63102e-29	1.60347e-27	15	1011357	1017418	-	5831	-	GO:0008152;GO:0003824	-	COG3320;opiNOG07871	QI	sp|W7N2C1|FUB8_GIBM7 Non-canonical non-ribosomal peptide synthetase FUB8 OS=Gibberella moniliformis (strain M3125 / FGSC 7600) GN=FUB8 PE=1 SV=1	gi|347831564|emb|CCD47261.1| hypothetical protein BofuT4_P004200.1 [Botrytis cinerea T4]
Bcin01g08010	2068.91	1630.91	2506.91	1.53712	0.620231	8.16787e-29	1.71322e-27	1	2806561	2807645	+	929	-	GO:0000287;GO:0005783;GO:0046100;GO:0052657;GO:0032264;GO:0032263;GO:0004422;GO:0006168;GO:0005829;GO:0006178	K07101	sordNOG05564;opiNOG10259	R	sp|P47165|XPT1_YEAST Xanthine phosphoribosyltransferase 1 OS=Saccharomyces cerevisiae (strain ATCC 204508 / S288c) GN=XPT1 PE=1 SV=1	gi|154323452|ref|XP_001561040.1| hypothetical protein BC1G_00125 [Botrytis cinerea B05.10] &gt;gi|347830176|emb|CCD45873.1| similar to xanthine-guanine phosphoribosyltransferase [Botrytis cinerea T4] &gt;gi|472245223|gb|EMR89798.1| putative hypoxanthine guanine phosphoribosyltransferase protein [Botrytis cinerea BcDW1]
Bcin01g06820	513.542	348.615	678.47	1.94619	0.96065	8.90874e-29	1.8653e-27	1	2388321	2390333	+	1685	-	GO:0016021	-	opiNOG26884	S	-	gi|154323808|ref|XP_001561218.1| hypothetical protein BC1G_00303 [Botrytis cinerea B05.10] &gt;gi|347829991|emb|CCD45688.1| hypothetical protein BofuT4_P047060.1 [Botrytis cinerea T4] &gt;gi|472237523|gb|EMR82414.1| hypothetical protein BcDW1_8907 [Botrytis cinerea BcDW1]
Bcin12g05650	311.831	434.611	189.052	0.434992	-1.20094	9.1786e-29	1.91839e-27	12	1953824	1956593	-	2500	-	GO:0016021	-	eurotNOG02252;pleNOG09154;sordNOG12517;opiNOG64391	S	-	gi|472242215|gb|EMR86915.1| hypothetical protein BcDW1_4554 [Botrytis cinerea BcDW1]
Bcin14g00830	3301.3	3864.76	2737.84	0.708413	-0.497337	9.20595e-29	1.9207e-27	14	366469	368344	-	1737	Bcagx1	GO:0008483	K00830	opiNOG07591;pleNOG00335;sordNOG04871	E	sp|P43567|AGX1_YEAST Alanine--glyoxylate aminotransferase 1 OS=Saccharomyces cerevisiae (strain ATCC 204508 / S288c) GN=AGX1 PE=1 SV=1	gi|347835964|emb|CCD50536.1| similar to alanine--glyoxylate aminotransferase [Botrytis cinerea T4]
Bcin08g04500	3514.77	2923.65	4105.9	1.40437	0.489925	9.46369e-29	1.97099e-27	8	1745932	1747791	-	1671	-	GO:0032543;GO:0035335;GO:0005763;GO:0004725;GO:0003735	-	pleNOG07218;sordNOG04005;opiNOG31871	S	sp|P53292|RT35_YEAST 37S ribosomal protein S35, mitochondrial OS=Saccharomyces cerevisiae (strain ATCC 204508 / S288c) GN=MRPS35 PE=1 SV=1	gi|347826895|emb|CCD42592.1| hypothetical protein BofuT4_P076750.1 [Botrytis cinerea T4]
Bcin07g06960	6489.81	7457.57	5522.05	0.740462	-0.433502	9.51256e-29	1.97767e-27	7	2566576	2575328	-	8192	-	GO:0003989;GO:0004075;GO:0046872;GO:0005524;GO:0006633	K11262	COG4799;sorNOG00758;opiNOG04039	HI	sp|P78820|ACAC_SCHPO Acetyl-CoA carboxylase OS=Schizosaccharomyces pombe (strain 972 / ATCC 24843) GN=cut6 PE=1 SV=2	gi|347840647|emb|CCD55219.1| similar to acetyl-CoA carboxylase [Botrytis cinerea T4]
Bcin04g01640	3915.59	3274.41	4556.77	1.39163	0.476775	1.01984e-28	2.11653e-27	4	600237	604533	+	3516	-	-	-	NOG32494;opiNOG09980;sordNOG08215;pleNOG01153	SG	sp|O43741|AAKB2_HUMAN 5&apos;-AMP-activated protein kinase subunit beta-2 OS=Homo sapiens GN=PRKAB2 PE=1 SV=1	gi|472242337|gb|EMR87035.1| putative carbohydrate-binding module family 48 protein [Botrytis cinerea BcDW1]
Bcin15g03000	1668.82	1323.2	2014.44	1.5224	0.606344	1.02502e-28	2.12353e-27	15	1038991	1041726	-	2532	-	-	-	opiNOG73777	R	-	gi|347831555|emb|CCD47252.1| hypothetical protein BofuT4P2000024001 [Botrytis cinerea T4]
Bcin15g05370	726.91	524.708	929.111	1.77072	0.824338	1.09163e-28	2.25757e-27	15	1881142	1884396	+	3031	-	GO:0016021	-	sorNOG00737;sordNOG10795;NOG125920;opiNOG22300	SR	sp|D4AYG1|KLDC1_ARTBC Kelch repeat-containing protein ARB_01230 OS=Arthroderma benhamiae (strain ATCC MYA-4681 / CBS 112371) GN=ARB_01230 PE=1 SV=1	gi|154298658|ref|XP_001549751.1| hypothetical protein BC1G_11584 [Botrytis cinerea B05.10] &gt;gi|347827694|emb|CCD43391.1| hypothetical protein BofuT4_P065780.1 [Botrytis cinerea T4]
Bcin08g06430	1137.48	869.892	1405.08	1.61523	0.69174	1.23872e-28	2.55727e-27	8	2372113	2374701	-	2589	-	-	-	opiNOG38604;opiNOG33950	SR	-	gi|347841001|emb|CCD55573.1| hypothetical protein BofuT4_P155640.1 [Botrytis cinerea T4] &gt;gi|472240426|gb|EMR85197.1| putative pentatricopeptide repeat domain-containing protein [Botrytis cinerea BcDW1]
Bcin01g09800	906.346	675.418	1137.27	1.68381	0.751726	1.24664e-28	2.56912e-27	1	3409239	3410587	+	1231	Bcutp23	GO:0032040;GO:0016021;GO:0003824	K14773	sordNOG07288;opiNOG03074;sordNOG12276	TR	sp|O74862|UTP23_SCHPO rRNA-processing protein utp23 OS=Schizosaccharomyces pombe (strain 972 / ATCC 24843) GN=utp23 PE=3 SV=1	gi|154291091|ref|XP_001546132.1| hypothetical protein BC1G_15433 [Botrytis cinerea B05.10]
Bcin03g01000	3963.39	4612.51	3314.28	0.718541	-0.476859	1.25079e-28	2.57318e-27	3	346174	348593	-	2366	-	-	-	sordNOG11083;opiNOG37760	S	-	gi|472238377|gb|EMR83244.1| putative pap2 superfamily protein [Botrytis cinerea BcDW1]
Bcin07g04770	666.858	1032	301.718	0.292363	-1.77417	1.2975e-28	2.66463e-27	7	1728147	1730155	-	1958	-	-	-	necNOG04104;opiNOG48242	SR	sp|P32768|FLO1_YEAST Flocculation protein FLO1 OS=Saccharomyces cerevisiae (strain ATCC 204508 / S288c) GN=FLO1 PE=1 SV=4	gi|154309499|ref|XP_001554083.1| hypothetical protein BC1G_07220 [Botrytis cinerea B05.10] &gt;gi|347838277|emb|CCD52849.1| hypothetical protein BofuT4_P137730.1 [Botrytis cinerea T4]
Bcin10g02490	1352.9	1051.08	1654.73	1.57432	0.654726	1.32568e-28	2.71776e-27	10	948751	955571	+	6773	Bcesp1	GO:0072686;GO:1901970;GO:0005634;GO:0005813;GO:0005737;GO:0006508;GO:0051307;GO:0051301;GO:0004197	K02365	opiNOG03713;sorNOG03887	D	sp|P33144|BIMB_EMENI Separin OS=Emericella nidulans (strain FGSC A4 / ATCC 38163 / CBS 112.46 / NRRL 194 / M139) GN=bimB PE=4 SV=2	gi|472241084|gb|EMR85819.1| putative cell division-associated protein bimb protein [Botrytis cinerea BcDW1]
Bcin03g04750	3812.17	3182.99	4441.34	1.39533	0.480611	1.56974e-28	3.21251e-27	3	1592974	1597470	-	4441	-	GO:0070588;GO:0006884;GO:0016310;GO:0016301;GO:0005509;GO:0032541;GO:0016021;GO:0005262;GO:0006874	-	sorNOG01833;opiNOG06835;sordNOG06376	M	sp|O14050|YEYH_SCHPO Uncharacterized MscS family protein C2C4.17c OS=Schizosaccharomyces pombe (strain 972 / ATCC 24843) GN=SPAC2C4.17c PE=3 SV=1	gi|154322821|ref|XP_001560725.1| hypothetical protein BC1G_00753 [Botrytis cinerea B05.10]
Bcin10g00030	7810.37	6677.39	8943.35	1.33935	0.42153	1.8773e-28	3.83528e-27	10	6954	7824	-	818	-	-	-	opiNOG62395	S	-	gi|347827112|emb|CCD42809.1| hypothetical protein BofuT4_P071050.1 [Botrytis cinerea T4] &gt;gi|472241034|gb|EMR85774.1| putative dimeric alpha-beta barrel protein [Botrytis cinerea BcDW1]
Bcin10g00950	783.94	993.997	573.882	0.577348	-0.792488	2.42508e-28	4.94583e-27	10	391496	394338	-	2745	-	GO:0003824	-	pleNOG03687;opiNOG06288	I	sp|A9WC39|SMTB_CHLAA Succinyl-CoA--L-malate CoA-transferase beta subunit OS=Chloroflexus aurantiacus (strain ATCC 29366 / DSM 635 / J-10-fl) GN=smtB PE=3 SV=1	gi|154312888|ref|XP_001555771.1| hypothetical protein BC1G_05145 [Botrytis cinerea B05.10]
Bcin03g07930	3654.56	3054.9	4254.21	1.39259	0.477767	2.7189e-28	5.53548e-27	3	2723387	2725751	+	2210	Bclhp1	GO:0006396;GO:0005634;GO:0003723;GO:0000166;GO:0030529	K11090	sordNOG06409;opiNOG12853;COG5193;sorNOG02820	AOJR	sp|P87058|LAH1_SCHPO La protein homolog OS=Schizosaccharomyces pombe (strain 972 / ATCC 24843) GN=sla1 PE=1 SV=1	gi|472236377|gb|EMR81314.1| putative rna-binding la domain-containing protein [Botrytis cinerea BcDW1]
Bcin01g08050	8800.55	7231.33	10369.8	1.43401	0.520051	3.07154e-28	6.24264e-27	1	2814537	2816594	+	1810	Bcass1	GO:0005524;GO:0004055;GO:0000053;GO:0006526;GO:0000050;GO:0005737	K01940	opiNOG14590	E	sp|P22768|ASSY_YEAST Argininosuccinate synthase OS=Saccharomyces cerevisiae (strain ATCC 204508 / S288c) GN=ARG1 PE=1 SV=3	gi|347830180|emb|CCD45877.1| similar to argininosuccinate synthase [Botrytis cinerea T4] &gt;gi|472245227|gb|EMR89802.1| putative argininosuccinate synthase protein [Botrytis cinerea BcDW1]
Bcin13g04200	738.967	1203.65	274.285	0.227878	-2.13367	3.12182e-28	6.33391e-27	13	1507954	1509107	+	822	-	GO:0016021	-	opiNOG41262;opiNOG40387;sorNOG05419	R	sp|Q4WCX9|YA280_ASPFU Uncharacterized protein AFUA_6G02800 OS=Neosartorya fumigata (strain ATCC MYA-4609 / Af293 / CBS 101355 / FGSC A1100) GN=AFUA_6G02800 PE=1 SV=1	gi|154296513|ref|XP_001548687.1| hypothetical protein BC1G_12831 [Botrytis cinerea B05.10] &gt;gi|347831253|emb|CCD46950.1| hypothetical protein BofuT4_P038520.1 [Botrytis cinerea T4]
Bcin11g04890	2496.93	2042.65	2951.2	1.44479	0.530859	3.5676e-28	7.22593e-27	11	1766907	1768639	+	1733	-	GO:0006546;GO:0008483;GO:0006730;GO:0004047;GO:0055114;GO:0032259;GO:0004375	K00605	sordNOG06837;opiNOG07025	E	sp|O14110|GCST_SCHPO Probable aminomethyltransferase, mitochondrial OS=Schizosaccharomyces pombe (strain 972 / ATCC 24843) GN=gcv1 PE=3 SV=1	gi|154318225|ref|XP_001558431.1| hypothetical protein BC1G_03280 [Botrytis cinerea B05.10] &gt;gi|472243059|gb|EMR87727.1| putative glycine cleavage system t protein [Botrytis cinerea BcDW1]
Bcin05g05520	1098.51	838.068	1358.95	1.62152	0.697347	3.64082e-28	7.36158e-27	5	1936333	1941269	-	4624	Bcrad50	GO:0003691;GO:0000784;GO:0004017;GO:0032508;GO:0016233;GO:0008408;GO:0031573;GO:0042138;GO:0007131;GO:0046939;GO:0007004;GO:0043047;GO:0051880;GO:0000722;GO:0000734;GO:0000014;GO:0000790;GO:0004003;GO:0035861;GO:0070192;GO:0000794;GO:0030870;GO:0000724;GO:1990426;GO:0006303	K10866	COG0419;opiNOG06139	L	sp|Q9UTJ8|RAD50_SCHPO DNA repair protein rad50 OS=Schizosaccharomyces pombe (strain 972 / ATCC 24843) GN=rad50 PE=1 SV=3	gi|347838982|emb|CCD53554.1| similar to DNA repair protein rad50 [Botrytis cinerea T4]
Bcin06g07090	8663.51	7442.94	9884.07	1.32798	0.409232	4.31426e-28	8.70831e-27	6	2519602	2522478	-	2817	-	GO:0005524;GO:0004004;GO:0005739;GO:0010501;GO:0003676	K17679	opiNOG16706;pleNOG01769	A	sp|Q4WRP2|MS116_ASPFU ATP-dependent RNA helicase mss116, mitochondrial OS=Neosartorya fumigata (strain ATCC MYA-4609 / Af293 / CBS 101355 / FGSC A1100) GN=mss116 PE=3 SV=1	gi|472246415|gb|EMR90950.1| putative dead box rna helicase protein [Botrytis cinerea BcDW1]
Bcin11g01900	1703.02	2047.88	1358.15	0.6632	-0.592484	5.22187e-28	1.05223e-26	11	616121	617865	-	1745	-	-	-	NOG135348;opiNOG43496	S	-	gi|154314694|ref|XP_001556671.1| hypothetical protein BC1G_04056 [Botrytis cinerea B05.10]
Bcin01g05120	12284.5	14408.9	10160.1	0.705131	-0.504036	5.33442e-28	1.07307e-26	1	1828089	1830666	-	2517	-	GO:0016021;GO:0055114;GO:0006629;GO:0016717	K10256	pleNOG00242;opiNOG01497	I	sp|Q9Y8H5|FAD12_MORAP Delta(12) fatty acid desaturase OS=Mortierella alpina PE=1 SV=2	gi|472241354|gb|EMR86082.1| putative delta fatty acid desaturase protein [Botrytis cinerea BcDW1]
Bcin08g06710	1204.28	861.769	1546.78	1.79489	0.843898	6.09819e-28	1.22462e-26	8	2470388	2471767	+	1327	-	GO:0016021	-	-	-	-	gi|472240397|gb|EMR85168.1| hypothetical protein BcDW1_6163 [Botrytis cinerea BcDW1]
Bcin01g06640	2090.66	1691.18	2490.13	1.47242	0.558188	6.41063e-28	1.28518e-26	1	2333044	2334758	-	1386	Bchis1	GO:0000287;GO:0005829;GO:0000105;GO:0003879	K00765	sorNOG02395;opiNOG02467	E	sp|Q99145|HIS1_YARLI ATP phosphoribosyltransferase OS=Yarrowia lipolytica (strain CLIB 122 / E 150) GN=HIS1 PE=3 SV=1	gi|154323858|ref|XP_001561243.1| ATP phosphoribosyltransferase [Botrytis cinerea B05.10] &gt;gi|347829971|emb|CCD45668.1| similar to ATP phosphoribosyltransferase [Botrytis cinerea T4]
Bcin10g04110	1510.4	1197.02	1823.77	1.52359	0.607474	6.66337e-28	1.33358e-26	10	1578384	1581248	+	2517	Bcpap1	GO:0000287;GO:0004652;GO:0003723;GO:0005847;GO:0005524;GO:0033621;GO:0006378;GO:0071050;GO:0005829;GO:1990251	K14376	sordNOG10701;opiNOG02445	A	sp|Q10295|PAP_SCHPO Poly(A) polymerase pla1 OS=Schizosaccharomyces pombe (strain 972 / ATCC 24843) GN=pla1 PE=1 SV=1	gi|347827997|emb|CCD43694.1| similar to Poly(A) polymerase [Botrytis cinerea T4] &gt;gi|472241471|gb|EMR86190.1| putative poly polymerase protein [Botrytis cinerea BcDW1]
Bcin14g02130	1216.55	1575.44	857.653	0.544391	-0.877285	7.24786e-28	1.4481e-26	14	881718	886274	+	4160	Bcpho81	GO:0005634;GO:0004861;GO:0008081;GO:0071901;GO:0005737;GO:0006629	K06653	sordNOG08790;opiNOG01250	PR	sp|Q01317|NUC2_NEUCR Ankyrin repeat protein nuc-2 OS=Neurospora crassa (strain ATCC 24698 / 74-OR23-1A / CBS 708.71 / DSM 1257 / FGSC 987) GN=nuc-2 PE=4 SV=2	gi|472244199|gb|EMR88825.1| putative ankyrin repeat protein nuc-2 protein [Botrytis cinerea BcDW1]
Bcin14g00960	2784.65	2296.32	3272.98	1.42532	0.511282	7.72997e-28	1.54181e-26	14	428968	430689	+	1667	Bchas1	GO:0000462;GO:0003723;GO:0005524;GO:0005635;GO:0030687;GO:0004004;GO:0005730;GO:0010501;GO:0000463;GO:1990417	K13179	opiNOG02086	A	sp|Q1EA54|HAS1_COCIM ATP-dependent RNA helicase HAS1 OS=Coccidioides immitis (strain RS) GN=HAS1 PE=3 SV=1	gi|347835985|emb|CCD50557.1| similar to ATP-dependent RNA helicase has1 [Botrytis cinerea T4] &gt;gi|472246553|gb|EMR91085.1| putative atp-dependent rna helicase has1 protein [Botrytis cinerea BcDW1]
Bcin03g00430	7563.21	8646.15	6480.27	0.749497	-0.416004	9.64288e-28	1.92011e-26	3	137006	140684	+	3679	Bclhs1	GO:0005524	K09486	opiNOG01164;sordNOG05933	O	sp|Q7ZUW2|HYOU1_DANRE Hypoxia up-regulated protein 1 OS=Danio rerio GN=hyou1 PE=2 SV=1	gi|154296908|ref|XP_001548883.1| hypothetical protein BC1G_12543 [Botrytis cinerea B05.10]
Bcin04g04360	2071.77	1677.96	2465.57	1.46938	0.555211	9.66006e-28	1.92028e-26	4	1530601	1533844	-	2748	Bcaco2	GO:0003994;GO:0006099;GO:0005634;GO:0046872;GO:0051539;GO:0005739	K17450	opiNOG05506	C	sp|Q5B6D6|ACON2_EMENI Putative aconitate hydratase, mitochondrial OS=Emericella nidulans (strain FGSC A4 / ATCC 38163 / CBS 112.46 / NRRL 194 / M139) GN=acoB PE=3 SV=1	gi|347835226|emb|CCD49798.1| similar to aconitate hydratase [Botrytis cinerea T4]
Bcin01g07490	1666.4	1329.75	2003.05	1.50634	0.591044	1.26497e-27	2.51035e-26	1	2609189	2610767	+	1528	-	GO:0005739	-	sordNOG13381;sorNOG07624;opiNOG44572	S	-	gi|154323606|ref|XP_001561117.1| hypothetical protein BC1G_00202 [Botrytis cinerea B05.10]
Bcin01g03460	20865.9	23584.6	18147.2	0.769453	-0.378095	1.32142e-27	2.61797e-26	1	1229276	1230787	+	1413	-	GO:0003723;GO:0089701;GO:0045292;GO:0046872;GO:0071004;GO:0005829;GO:0000166;GO:0000243	K12836	opiNOG04160	A	sp|Q09176|U2AF1_SCHPO Splicing factor U2AF 23 kDa subunit OS=Schizosaccharomyces pombe (strain 972 / ATCC 24843) GN=SPAP8A3.06 PE=1 SV=2	gi|154301115|ref|XP_001550971.1| conserved hypothetical protein [Botrytis cinerea B05.10] &gt;gi|156056997|ref|XP_001594422.1| conserved hypothetical protein [Sclerotinia sclerotiorum 1980] &gt;gi|154702015|gb|EDO01754.1| conserved hypothetical protein [Sclerotinia sclerotiorum 1980 UF-70] &gt;gi|347840346|emb|CCD54918.1| similar to splicing factor U2af 38 kDa subunit [Botrytis cinerea T4] &gt;gi…
Bcin10g02330	3179.95	2644.32	3715.59	1.40512	0.490692	1.38556e-27	2.74043e-26	10	900307	901665	+	1220	Bcrpo26	GO:0005665;GO:0003677;GO:0001055;GO:0006360;GO:0005666;GO:0001054;GO:0006366;GO:0005829;GO:0001056;GO:0005736;GO:0006383	K03014	sorNOG05152;opiNOG37647	FK	sp|P36595|RPAB2_SCHPO DNA-directed RNA polymerases I, II, and III subunit RPABC2 OS=Schizosaccharomyces pombe (strain 972 / ATCC 24843) GN=rpb6 PE=1 SV=1	gi|154315392|ref|XP_001557019.1| DNA-directed RNA polymerases I, II, and III [Botrytis cinerea B05.10] &gt;gi|347839609|emb|CCD54181.1| similar to DNA-directed RNA polymerase I [Botrytis cinerea T4] &gt;gi|472245202|gb|EMR89778.1| putative dna-directed rna polymerases i protein [Botrytis cinerea BcDW1]
Bcin05g02240	2107.67	2500.63	1714.71	0.685708	-0.544334	1.4352e-27	2.83387e-26	5	832619	834291	+	1323	Bcyet3	GO:0006886;GO:0005783;GO:0016021	-	opiNOG16490;sorNOG06632	V	sp|Q07451|YET3_YEAST Endoplasmic reticulum transmembrane protein 3 OS=Saccharomyces cerevisiae (strain ATCC 204508 / S288c) GN=YET3 PE=1 SV=1	gi|347831031|emb|CCD46728.1| similar to receptor-associated protein [Botrytis cinerea T4]
Bcin11g03580	269.157	157.86	380.455	2.41009	1.26908	1.45496e-27	2.86807e-26	11	1258419	1261280	+	2535	-	GO:0001403;GO:0015200;GO:0072489;GO:0005887;GO:0019740;GO:0015398;GO:0005794	K03320	opiNOG01511	P	sp|Q9C0V1|AMT1_SCHPO Ammonium transporter 1 OS=Schizosaccharomyces pombe (strain 972 / ATCC 24843) GN=amt1 PE=3 SV=1	gi|347837725|emb|CCD52297.1| similar to ammonium transporter [Botrytis cinerea T4]
Bcin06g06350	948.48	1240.99	655.969	0.528585	-0.919794	1.52369e-27	2.99854e-26	6	2198404	2200238	+	1316	Bcnqo1	GO:0045892;GO:0010181;GO:0055114;GO:0016491	K03809	opiNOG01771;sorNOG07339	R	sp|P42058|ALTA7_ALTAL Minor allergen Alt a 7 OS=Alternaria alternata GN=ALTA7 PE=1 SV=1	gi|347842511|emb|CCD57083.1| similar to quinone oxidoreductase [Botrytis cinerea T4]
Bcin13g03170	112.957	45.3825	180.532	3.97801	1.99205	1.71479e-27	3.36838e-26	13	1123089	1125373	+	2119	-	GO:0009395;GO:0004622	-	opiNOG10176;KOG1325;eurotNOG00644;opiNOG13957	I	sp|B0Y665|PLB1_ASPFC Lysophospholipase 1 OS=Neosartorya fumigata (strain CEA10 / CBS 144.89 / FGSC A1163) GN=plb1 PE=1 SV=1	gi|347831410|emb|CCD47107.1| similar to lysophospholipase [Botrytis cinerea T4]
Bcin02g00250	240.968	384.826	97.11	0.252348	-1.98651	1.71734e-27	3.36838e-26	2	197442	198808	+	1367	-	GO:0004659;GO:0016021	-	sordNOG04401;opiNOG25246	S	sp|M4VQY9|FMAA_ASPFU Fumagillin beta-trans-bergamotene synthase af520 OS=Neosartorya fumigata (strain ATCC MYA-4609 / Af293 / CBS 101355 / FGSC A1100) GN=af520 PE=1 SV=1	gi|347832597|emb|CCD48294.1| hypothetical protein BofuT4_P106780.1 [Botrytis cinerea T4] &gt;gi|472240126|gb|EMR84906.1| hypothetical protein BcDW1_6520 [Botrytis cinerea BcDW1]
Bcin14g04580	855.457	636.701	1074.21	1.68715	0.754591	1.93179e-27	3.78272e-26	14	1788664	1790829	-	1323	-	GO:0008270;GO:0055114;GO:0016491	K17818	opiNOG15662	Q	sp|Q4R0J7|ARD1_UROFA D-arabinitol dehydrogenase 1 OS=Uromyces fabae GN=ARD1 PE=1 SV=1	gi|154291143|ref|XP_001546157.1| hypothetical protein BC1G_15343 [Botrytis cinerea B05.10] &gt;gi|347441899|emb|CCD34820.1| similar to zinc-containing alcohol dehydrogenase [Botrytis cinerea T4] &gt;gi|472235415|gb|EMR80391.1| putative l-threonine 3-dehydrogenase protein [Botrytis cinerea BcDW1]
Bcin16g02330	1745.9	1400.56	2091.24	1.49315	0.578354	1.99322e-27	3.89652e-26	16	902685	903984	-	1243	Bcmak16	GO:0005730;GO:0005829;GO:0000466;GO:0030687;GO:0000463;GO:0003676	K14831	COG5129;opiNOG03387	AR	sp|Q9UTE6|MAK16_SCHPO Protein mak16 OS=Schizosaccharomyces pombe (strain 972 / ATCC 24843) GN=mak16 PE=3 SV=1	gi|154305850|ref|XP_001553326.1| 66S preribosome component MAK16 [Botrytis cinerea B05.10] &gt;gi|347833008|emb|CCD48705.1| hypothetical protein BofuT4_P033470.1 [Botrytis cinerea T4] &gt;gi|472239970|gb|EMR84754.1| putative 66s preribosome component mak16 protein [Botrytis cinerea BcDW1]
Bcin14g05390	320.464	463.652	177.276	0.382348	-1.38704	2.01992e-27	3.94218e-26	14	2057254	2058759	+	1351	-	-	-	opiNOG74354;opiNOG46621;opiNOG48035	SR	-	gi|154299627|ref|XP_001550232.1| predicted protein [Botrytis cinerea B05.10] &gt;gi|347827915|emb|CCD43612.1| hypothetical protein BofuT4_P064540.1 [Botrytis cinerea T4] &gt;gi|472238130|gb|EMR83005.1| hypothetical protein BcDW1_8337 [Botrytis cinerea BcDW1]
Bcin09g02640	250.453	356.178	144.729	0.406338	-1.29925	2.09548e-27	4.0829e-26	9	951701	954861	-	2974	-	GO:0008422;GO:0030245;GO:0102483;GO:0005886	K05349	sordNOG07103;opiNOG12463	G	sp|B8NMR5|BGLG_ASPFN Probable beta-glucosidase G OS=Aspergillus flavus (strain ATCC 200026 / FGSC A1120 / NRRL 3357 / JCM 12722 / SRRC 167) GN=bglG PE=3 SV=1	gi|154310381|ref|XP_001554522.1| hypothetical protein BC1G_07110 [Botrytis cinerea B05.10] &gt;gi|347828794|emb|CCD44491.1| glycoside hydrolase family 3 protein [Botrytis cinerea T4] &gt;gi|472245970|gb|EMR90522.1| putative beta-glucosidase g protein [Botrytis cinerea BcDW1]
Bcin13g03690	880.102	644.112	1116.09	1.73276	0.79307	2.32735e-27	4.52719e-26	13	1283128	1284452	+	1325	-	GO:0016021	-	-	-	-	gi|154314028|ref|XP_001556339.1| predicted protein [Botrytis cinerea B05.10] &gt;gi|347831332|emb|CCD47029.1| hypothetical protein BofuT4_P039310.1 [Botrytis cinerea T4] &gt;gi|472239020|gb|EMR83851.1| hypothetical protein BcDW1_7483 [Botrytis cinerea BcDW1]
Bcin03g04860	576.496	761.364	391.628	0.514377	-0.959102	2.33566e-27	4.53587e-26	3	1644643	1646143	+	1260	-	GO:0055114;GO:0018580;GO:0051213	-	opiNOG11535	S	sp|Q9I4V0|2NPD_PSEAE Nitronate monooxygenase OS=Pseudomonas aeruginosa (strain ATCC 15692 / DSM 22644 / CIP 104116 / JCM 14847 / LMG 12228 / 1C / PRS 101 / PAO1) GN=PA1024 PE=1 SV=1	gi|347837073|emb|CCD51645.1| similar to 2-nitropropane dioxygenase [Botrytis cinerea T4] &gt;gi|472246215|gb|EMR90759.1| putative 2-nitropropane dioxygenase protein [Botrytis cinerea BcDW1]
Bcin10g01530	3959.58	3328.42	4590.74	1.37925	0.463888	2.35615e-27	4.56814e-26	10	582891	584608	+	1375	-	GO:0005759;GO:0004775;GO:0006104;GO:0006105;GO:0009142;GO:0006099;GO:0005829;GO:0048037;GO:0004776	K01899	opiNOG02781	C	sp|Q9P727|SUCA_NEUCR Succinate--CoA ligase [ADP-forming] subunit alpha, mitochondrial OS=Neurospora crassa (strain ATCC 24698 / 74-OR23-1A / CBS 708.71 / DSM 1257 / FGSC 987) GN=tca-8 PE=3 SV=1	gi|154312746|ref|XP_001555700.1| hypothetical protein BC1G_05074 [Botrytis cinerea B05.10] &gt;gi|347839725|emb|CCD54297.1| similar to succinyl-CoA ligase subunit alpha [Botrytis cinerea T4] &gt;gi|472236080|gb|EMR81023.1| putative succinyl- ligase subunit alpha protein [Botrytis cinerea BcDW1]
Bcin11g03020	1967.08	2341.84	1592.31	0.679942	-0.556516	2.50339e-27	4.84563e-26	11	1044441	1046584	+	2144	-	GO:0046835;GO:0005524;GO:0006012;GO:0005737;GO:0004335	K00849	opiNOG04008;sordNOG08349;sorNOG01606	G	sp|P09608|GAL1_KLULA Galactokinase OS=Kluyveromyces lactis (strain ATCC 8585 / CBS 2359 / DSM 70799 / NBRC 1267 / NRRL Y-1140 / WM37) GN=GAL1 PE=2 SV=2	gi|347841740|emb|CCD56312.1| similar to galactokinase [Botrytis cinerea T4]
Bcin01g06080	1701.54	1361.5	2041.58	1.49951	0.584494	3.07089e-27	5.93437e-26	1	2143948	2148514	-	4460	-	-	-	necNOG07770;sordNOG05013;opiNOG14464	R	sp|P53326|YG5L_YEAST Uncharacterized protein YGR266W OS=Saccharomyces cerevisiae (strain ATCC 204508 / S288c) GN=YGR266W PE=1 SV=1	gi|472237763|gb|EMR82649.1| putative ww domain-containing protein [Botrytis cinerea BcDW1]
Bcin01g10810	24338.2	19870.9	28805.6	1.44964	0.535692	3.20473e-27	6.18288e-26	1	3758683	3760798	-	2056	BccpcA	GO:0006355;GO:0043565;GO:0003700	-	opiNOG40112;opiNOG30304;sorNOG04681;sordNOG09164	SK	sp|P11115|CPC1_NEUCR Cross-pathway control protein 1 OS=Neurospora crassa (strain ATCC 24698 / 74-OR23-1A / CBS 708.71 / DSM 1257 / FGSC 987) GN=cpc-1 PE=1 SV=2	gi|347827450|emb|CCD43147.1| similar to transcription factor bZIP [Botrytis cinerea T4]
Bcin02g06840	768.371	972.481	564.26	0.580227	-0.78531	3.23722e-27	6.23015e-26	2	2418508	2420790	-	2136	-	GO:0005739;GO:0046952;GO:0008260	K01027	sordNOG09146;opiNOG02295	C	sp|P55809|SCOT1_HUMAN Succinyl-CoA:3-ketoacid coenzyme A transferase 1, mitochondrial OS=Homo sapiens GN=OXCT1 PE=1 SV=1	gi|347441639|emb|CCD34560.1| similar to succinyl-CoA:3-ketoacid-coenzyme A transferase [Botrytis cinerea T4] &gt;gi|472243007|gb|EMR87678.1| putative succinyl- :3-ketoacid-coenzyme a transferase subunit a protein [Botrytis cinerea BcDW1]
Bcin05g02800	182.132	94.1296	270.135	2.86982	1.52096	3.2398e-27	6.23015e-26	5	1022652	1024599	-	1838	-	GO:0016021	-	opiNOG68381;opiNOG23073	S	-	gi|347830949|emb|CCD46646.1| hypothetical protein BofuT4_P042570.1 [Botrytis cinerea T4]
Bcin01g00180	218.899	121.961	315.838	2.58968	1.37277	3.59675e-27	6.90529e-26	1	90467	95656	-	4755	-	GO:0055085;GO:0005524;GO:0016021;GO:0042626	-	sordNOG05524;opiNOG11164;COG1132	QV	sp|Q8J2Q1|FUM19_GIBM7 ABC transporter FUM19 OS=Gibberella moniliformis (strain M3125 / FGSC 7600) GN=FUM19 PE=2 SV=1	gi|472236212|gb|EMR81151.1| putative abc multidrug protein [Botrytis cinerea BcDW1]
Bcin14g02480	1739.44	2086	1392.87	0.667722	-0.58268	3.96566e-27	7.60118e-26	14	975449	977294	-	1643	Bcerv41	GO:0030134;GO:0030173;GO:0030176;GO:0006888	K20366	opiNOG07745;sordNOG09351	U	sp|Q4R5C3|ERGI2_MACFA Endoplasmic reticulum-Golgi intermediate compartment protein 2 OS=Macaca fascicularis GN=ERGIC2 PE=2 SV=1	gi|154305556|ref|XP_001553180.1| hypothetical protein BC1G_08547 [Botrytis cinerea B05.10]
Bcin06g03290	1628.51	1301.95	1955.06	1.50163	0.586534	4.55651e-27	8.71951e-26	6	1149963	1151839	+	1829	Bcpwp1	GO:0005730;GO:0005829;GO:0006364	K14791	pleNOG00832;opiNOG02863;sorNOG03988	R	sp|Q9P775|YBEG_SCHPO Uncharacterized WD repeat-containing protein C17D11.16 OS=Schizosaccharomyces pombe (strain 972 / ATCC 24843) GN=SPBC1711.16 PE=1 SV=1	gi|154313749|ref|XP_001556200.1| hypothetical protein BC1G_05724 [Botrytis cinerea B05.10] &gt;gi|347832392|emb|CCD48089.1| similar to periodic tryptophan protein [Botrytis cinerea T4]
Bcin01g03470	3477.74	2910.74	4044.74	1.38959	0.47466	4.91723e-27	9.39455e-26	1	1230821	1233857	-	2668	-	GO:0005634;GO:0005829	K20464	opiNOG00199;KOG2210;sorNOG03362	T	sp|Q9UW25|OBPA_CANAL Oxysterol-binding protein-like protein OBPa OS=Candida albicans (strain SC5314 / ATCC MYA-2876) GN=OBPA PE=3 SV=1	gi|347840347|emb|CCD54919.1| hypothetical protein BofuT4_P162080.1 [Botrytis cinerea T4]
Bcin07g04590	2474.17	2033.58	2914.77	1.43332	0.519363	5.07964e-27	9.68912e-26	7	1650258	1653043	-	2630	Bchts1	GO:0004821;GO:0032543;GO:0005829;GO:0006427;GO:0005739	K01892	opiNOG04848;sordNOG04312	J	sp|O43011|SYH_SCHPO Histidine--tRNA ligase, mitochondrial OS=Schizosaccharomyces pombe (strain 972 / ATCC 24843) GN=hts1 PE=1 SV=2	gi|347838308|emb|CCD52880.1| similar to histidyl-tRNA synthetase [Botrytis cinerea T4] &gt;gi|472237044|gb|EMR81959.1| putative histidyl-trna synthetase protein [Botrytis cinerea BcDW1]
Bcin08g05050	5841.54	6704.03	4979.05	0.742695	-0.429159	5.28416e-27	1.0063e-25	8	1917741	1919194	+	1454	-	GO:0050660;GO:0003995;GO:0055114	K00253	sordNOG08444;opiNOG11195	I	sp|Q9FS87|IVD_SOLTU Isovaleryl-CoA dehydrogenase, mitochondrial OS=Solanum tuberosum GN=IVD PE=1 SV=2	gi|154303962|ref|XP_001552387.1| hypothetical protein BC1G_08865 [Botrytis cinerea B05.10] &gt;gi|347826820|emb|CCD42517.1| similar to isovaleryl-CoA dehydrogenase [Botrytis cinerea T4] &gt;gi|472240843|gb|EMR85592.1| putative isovaleryl- dehydrogenase protein [Botrytis cinerea BcDW1]
Bcin12g01010	297.901	435.662	160.141	0.367581	-1.44386	5.47104e-27	1.0402e-25	12	347153	347992	-	689	-	-	-	-	-	-	gi|156049021|ref|XP_001590477.1| predicted protein [Sclerotinia sclerotiorum 1980] &gt;gi|154692616|gb|EDN92354.1| predicted protein [Sclerotinia sclerotiorum 1980 UF-70]
Bcin13g00380	320.502	440.982	200.022	0.453582	-1.14056	6.28856e-27	1.19371e-25	13	164828	165672	-	730	-	-	-	-	-	-	gi|347840132|emb|CCD54704.1| hypothetical protein BofuT4_P127520.1 [Botrytis cinerea T4]
Bcin08g03080	9970.54	13335.1	6605.96	0.495381	-1.01339	7.68085e-27	1.45566e-25	8	1173206	1176314	-	2851	-	GO:0003677;GO:0046983	-	hypNOG04073;opiNOG03255;sordNOG11920	K	sp|Q9UUD1|SREBP_SCHPO Sterol regulatory element-binding protein 1 OS=Schizosaccharomyces pombe (strain 972 / ATCC 24843) GN=sre1 PE=1 SV=1	gi|347839421|emb|CCD53993.1| similar to transcription factor bHLH [Botrytis cinerea T4] &gt;gi|472243505|gb|EMR88158.1| putative helix-loop-helix dna-binding domain-containing protein [Botrytis cinerea BcDW1]
Bcin07g04130	1492.72	1799.34	1186.11	0.659191	-0.601231	1.01996e-26	1.92989e-25	7	1485189	1489108	-	3452	-	GO:0055114;GO:0016491	K14729	sordNOG10531;opiNOG03365;sorNOG00822	Q	sp|Q01373|FOX2_NEUCR Peroxisomal hydratase-dehydrogenase-epimerase OS=Neurospora crassa (strain ATCC 24698 / 74-OR23-1A / CBS 708.71 / DSM 1257 / FGSC 987) GN=fox-2 PE=1 SV=1	gi|347838382|emb|CCD52954.1| similar to multifunctional beta-oxidation protein [Botrytis cinerea T4] &gt;gi|472240931|gb|EMR85677.1| putative peroxisomal hydratase-dehydrogenase-epimerase protein [Botrytis cinerea BcDW1]
Bcin10g05180	5830.69	4975.96	6685.41	1.34354	0.426043	1.03758e-26	1.9601e-25	10	1959298	1961644	-	1869	Bcrad23	GO:0000502;GO:0005635;GO:0000111;GO:0030674;GO:0030433;GO:0016567;GO:0042177;GO:0006517;GO:0006289;GO:0043130;GO:0003684;GO:0005829	K10839	opiNOG10227	L	sp|O74803|RHP23_SCHPO UV excision repair protein rhp23 OS=Schizosaccharomyces pombe (strain 972 / ATCC 24843) GN=rhp23 PE=1 SV=1	gi|154292520|ref|XP_001546834.1| nucleotide excision repair protein RAD23 [Botrytis cinerea B05.10] &gt;gi|347836511|emb|CCD51083.1| similar to UV excision repair protein (RadW) [Botrytis cinerea T4] &gt;gi|472240203|gb|EMR84982.1| putative uv excision repair protein [Botrytis cinerea BcDW1]
Bcin07g07070	5198.74	5975.6	4421.89	0.739991	-0.43442	1.05137e-26	1.98297e-25	7	2607988	2614010	+	5971	Bcssm4	GO:0030176;GO:0005637;GO:0030433;GO:0016567;GO:0008270;GO:0000837;GO:0004842	K10661	opiNOG06597;sorNOG00049;sordNOG10147	AO	sp|O60103|DOA10_SCHPO ERAD-associated E3 ubiquitin-protein ligase doa10 OS=Schizosaccharomyces pombe (strain 972 / ATCC 24843) GN=doa10 PE=1 SV=1	gi|154298827|ref|XP_001549835.1| hypothetical protein BC1G_11305 [Botrytis cinerea B05.10] &gt;gi|472237638|gb|EMR82528.1| putative ring finger membrane protein [Botrytis cinerea BcDW1]
Bcin02g07720	2617.23	3492.64	1741.82	0.498712	-1.00372	1.0841e-26	2.04143e-25	2	2741776	2744508	-	2328	Bcyhk8	GO:0055085;GO:0016021;GO:0005215	-	sorNOG04418;opiNOG02829;sordNOG10870	R	sp|W7N2B4|FUB11_GIBM7 Efflux pump FUB11 OS=Gibberella moniliformis (strain M3125 / FGSC 7600) GN=FUB11 PE=1 SV=2	gi|154301300|ref|XP_001551063.1| conserved hypothetical protein [Botrytis cinerea B05.10] &gt;gi|347835704|emb|CCD50276.1| similar to MFS multidrug transporter [Botrytis cinerea T4] &gt;gi|472236446|gb|EMR81379.1| putative mfs multidrug transporter protein [Botrytis cinerea BcDW1]
Bcin06g00710	331.883	207.976	455.789	2.19155	1.13195	1.16996e-26	2.1996e-25	6	295119	297054	+	1881	-	GO:0016705;GO:0020037;GO:0005506;GO:0016021;GO:0004497;GO:0055114	-	pleNOG07678;opiNOG24549	Q	sp|G3Y420|YANH_ASPNA Cytochrome P450 monooxygenase yanH OS=Aspergillus niger (strain ATCC 1015 / CBS 113.46 / FGSC A1144 / LSHB Ac4 / NCTC 3858a / NRRL 328 / USDA 3528.7) GN=yanH PE=1 SV=1	gi|347833558|emb|CCD49255.1| similar to cytochrome P450 [Botrytis cinerea T4]
Bcin13g04610	1771.26	2117.42	1425.1	0.673039	-0.571239	1.19107e-26	2.23572e-25	13	1711661	1716182	-	4522	-	GO:0030259;GO:0016758;GO:0005975	K01870	opiNOG11176;sordNOG09135;opiNOG02750	CG	sp|Q9M8Z7|U80A2_ARATH Sterol 3-beta-glucosyltransferase UGT80A2 OS=Arabidopsis thaliana GN=UGT80A2 PE=1 SV=1	gi|154295508|ref|XP_001548189.1| hypothetical protein BC1G_13379 [Botrytis cinerea B05.10] &gt;gi|347837802|emb|CCD52374.1| hypothetical protein BofuT4_P078890.1 [Botrytis cinerea T4] &gt;gi|472238930|gb|EMR83765.1| putative udp- transferase protein [Botrytis cinerea BcDW1]
Bcin01g10050	4945.67	4201.81	5689.53	1.35407	0.437297	1.23146e-26	2.30787e-25	1	3512120	3516010	-	3764	Bcspt5	GO:0032044;GO:0000991;GO:0000398;GO:0008298;GO:0006370;GO:0090262;GO:0000993;GO:2001208;GO:0032968;GO:0016021;GO:0001042;GO:2000232;GO:2001209;GO:0019843;GO:0001179	K15172	sordNOG06301;opiNOG07916;sorNOG04436;opiNOG79322	K	sp|Q7S3C4|SPT5_NEUCR Transcription elongation factor spt5 OS=Neurospora crassa (strain ATCC 24698 / 74-OR23-1A / CBS 708.71 / DSM 1257 / FGSC 987) GN=trf-3 PE=3 SV=3	gi|347827342|emb|CCD43039.1| hypothetical protein BofuT4_P068790.1 [Botrytis cinerea T4] &gt;gi|472237358|gb|EMR82260.1| putative transcription initiation protein spt5 protein [Botrytis cinerea BcDW1]
Bcin09g03300	504.643	661.38	347.906	0.526031	-0.92678	1.2553e-26	2.3488e-25	9	1183884	1185056	+	1173	-	-	-	-	-	-	gi|347828896|emb|CCD44593.1| hypothetical protein BofuT4_P054940.1 [Botrytis cinerea T4]
Bcin15g04480	396.456	598.119	194.793	0.325676	-1.61849	1.58801e-26	2.96664e-25	15	1541502	1543097	-	1436	-	-	-	pleNOG05631;euNOG22012;opiNOG25585;opiNOG36306	Q	sp|A0A144Y7G4|CITE_MONPU Short chain dehydrogenase mpl6 OS=Monascus purpureus GN=mpl6 PE=1 SV=1	gi|154296137|ref|XP_001548501.1| hypothetical protein BC1G_12798 [Botrytis cinerea B05.10]
Bcin11g06540	165.497	82.5907	248.403	3.00764	1.58863	1.84923e-26	3.44916e-25	11	2334818	2336457	-	1482	-	-	-	opiNOG05183	S	sp|F1DBB4|MPAH_PENBR Abhydrolase domain-containing protein mpaH OS=Penicillium brevicompactum GN=mpaH PE=1 SV=1	gi|472235341|gb|EMR80320.1| putative toxin biosynthesis protein [Botrytis cinerea BcDW1]
Bcin03g02950	1481.85	1177.58	1786.13	1.51678	0.601012	2.00598e-26	3.73562e-25	3	974359	975931	+	1573	Bcrpf1	GO:0000055;GO:0005730;GO:0000466;GO:0000027;GO:0042134;GO:0030687;GO:0000463	K14846	opiNOG06696;COG2136;sordNOG06385	AJ	sp|P38805|RPF1_YEAST Ribosome production factor 1 OS=Saccharomyces cerevisiae (strain ATCC 204508 / S288c) GN=RPF1 PE=1 SV=1	gi|154311323|ref|XP_001554991.1| hypothetical protein BC1G_06514 [Botrytis cinerea B05.10] &gt;gi|347829134|emb|CCD44831.1| similar to RNA processing factor 1 [Botrytis cinerea T4] &gt;gi|472238556|gb|EMR83415.1| putative rna processing factor 1 protein [Botrytis cinerea BcDW1]
Bcin11g03130	2568.29	2120.1	3016.48	1.4228	0.508736	2.03817e-26	3.78959e-25	11	1081270	1082780	-	1458	-	GO:0000027;GO:0030687;GO:0019843	K14859	opiNOG06638;sorNOG02032;sordNOG09839	J	sp|O14206|YDD3_SCHPO Brix domain-containing protein C1B9.03c OS=Schizosaccharomyces pombe (strain 972 / ATCC 24843) GN=SPAC1B9.03c PE=1 SV=2	gi|347841754|emb|CCD56326.1| similar to ribosome biogenesis protein Ssf2 [Botrytis cinerea T4] &gt;gi|472236805|gb|EMR81727.1| putative ribosome biogenesis protein ssf1 protein [Botrytis cinerea BcDW1]
Bcin01g02050	10197.3	8825.34	11569.3	1.31091	0.390574	2.05283e-26	3.81082e-25	1	792724	794334	+	1117	-	GO:0006413;GO:0003743	K03113	opiNOG32904;opiNOG31807	J	sp|P32911|SUI1_YEAST Eukaryotic translation initiation factor eIF-1 OS=Saccharomyces cerevisiae (strain ATCC 204508 / S288c) GN=SUI1 PE=1 SV=1	gi|154291693|ref|XP_001546427.1| translation initiation factor 3 [Botrytis cinerea B05.10] &gt;gi|347840162|emb|CCD54734.1| similar to translation initiation factor 3 [Botrytis cinerea T4] &gt;gi|472236740|gb|EMR81663.1| putative translation initiation factor protein [Botrytis cinerea BcDW1]
Bcin03g05650	294.041	179.315	408.768	2.2796	1.18878	2.07668e-26	3.84905e-25	3	1894909	1897092	-	1895	-	GO:0055085;GO:0016021	-	opiNOG12938	G	sp|Q9US44|YIZG_SCHPO Uncharacterized transporter C1002.16c OS=Schizosaccharomyces pombe (strain 972 / ATCC 24843) GN=SPAC1002.16c PE=3 SV=1	gi|154323087|ref|XP_001560858.1| hypothetical protein BC1G_00886 [Botrytis cinerea B05.10]
Bcin10g03530	5114.36	6390.99	3837.72	0.60049	-0.735789	2.09377e-26	3.87463e-25	10	1351858	1355370	+	3230	-	GO:0005634;GO:0003677;GO:0000981;GO:0006357;GO:0016787;GO:0008270	-	sordNOG11812;NOG14178;opiNOG12996;sorNOG00724	S	sp|Q59QC7|UPC2_CANAL Sterol uptake control protein 2 OS=Candida albicans (strain SC5314 / ATCC MYA-2876) GN=UPC2 PE=1 SV=1	gi|347835059|emb|CCD49631.1| similar to transcription factor Cys6 [Botrytis cinerea T4] &gt;gi|472245059|gb|EMR89651.1| putative transcription factor cys6 protein [Botrytis cinerea BcDW1]
Bcin13g05470	623.743	445.847	801.638	1.79801	0.846401	2.30561e-26	4.25996e-25	13	2077780	2079055	+	1161	-	-	-	-	-	-	gi|347440978|emb|CCD33899.1| hypothetical protein BofuT4_P062970.1 [Botrytis cinerea T4] &gt;gi|472235606|gb|EMR80578.1| hypothetical protein BcDW1_10844 [Botrytis cinerea BcDW1]
Bcin04g02040	1271.93	1547.21	996.642	0.644155	-0.634521	2.33848e-26	4.31392e-25	4	791784	792801	-	858	-	GO:0006810;GO:0071816;GO:0016021;GO:0022627;GO:0003735;GO:0005789;GO:0043529	-	pleNOG04866;sordNOG09939;opiNOG32816	RU	sp|A6RUY7|GET1_BOTFB Protein get1 OS=Botryotinia fuckeliana (strain B05.10) GN=get1 PE=3 SV=2	gi|263432518|sp|A6RUY7.2|GET1_BOTFB RecName: Full=Protein get1; AltName: Full=Guided entry of tail-anchored proteins 1 &gt;gi|347842124|emb|CCD56696.1| hypothetical protein BofuT4_P145040.1 [Botrytis cinerea T4] &gt;gi|472241825|gb|EMR86533.1| putative chd5 domain-containing protein [Botrytis cinerea BcDW1]
Bcin01g02090	1373.74	1082.09	1665.39	1.53905	0.622041	2.42564e-26	4.46772e-25	1	802711	804097	-	1335	Bcade1	GO:0005634;GO:0005524;GO:0004639;GO:0006189;GO:0005737	K01923	sorNOG04738;opiNOG77279;opiNOG06847	F	sp|Q96VP6|PUR7_PICAN Phosphoribosylaminoimidazole-succinocarboxamide synthase OS=Pichia angusta GN=ADE1 PE=3 SV=1	gi|347840166|emb|CCD54738.1| similar to phosphoribosylaminoimidazole-succinocarboxamide synthase [Botrytis cinerea T4] &gt;gi|472236737|gb|EMR81660.1| putative phosphoribosylaminoimidazole-succinocarboxamide synthase protein [Botrytis cinerea BcDW1]
Bcin01g03110	2698.34	2237.34	3159.34	1.4121	0.497839	2.54272e-26	4.67606e-25	1	1124156	1126646	+	2200	-	GO:0005685;GO:0071004;GO:0000395;GO:0030627;GO:0000243	K13217	sorNOG00854;opiNOG02178	A	sp|O74970|PRP39_SCHPO Pre-mRNA-processing factor 39 OS=Schizosaccharomyces pombe (strain 972 / ATCC 24843) GN=prp39 PE=3 SV=1	gi|347840301|emb|CCD54873.1| similar to pre-mRNA-processing factor 39 [Botrytis cinerea T4] &gt;gi|472235893|gb|EMR80845.1| putative pre-mrna-processing factor 39 protein [Botrytis cinerea BcDW1]
Bcin16g02430	5333.79	4528.64	6138.94	1.35558	0.43891	2.79261e-26	5.12762e-25	16	945324	947964	-	2588	-	-	-	opiNOG59069;opiNOG42592	R	-	gi|347832993|emb|CCD48690.1| hypothetical protein BofuT4P25000005001 [Botrytis cinerea T4] &gt;gi|472239963|gb|EMR84747.1| putative exo-beta glucanase protein [Botrytis cinerea BcDW1]
Bcin15g01620	1969.01	1599.01	2339.02	1.46279	0.548724	2.82237e-26	5.1742e-25	15	585357	587650	+	1947	Bcmtd1	GO:0005634;GO:0004477;GO:0006730;GO:0009113;GO:0055114;GO:0009396;GO:0004487;GO:0004488;GO:0005829	K00295	sordNOG06330;sorNOG03101;opiNOG09188	H	sp|Q9P786|MTD1_SCHPO Methylenetetrahydrofolate dehydrogenase [NAD(+)] OS=Schizosaccharomyces pombe (strain 972 / ATCC 24843) GN=mtd1 PE=3 SV=1	gi|347831740|emb|CCD47437.1| similar to methylenetetrahydrofolate dehydrogenase [Botrytis cinerea T4] &gt;gi|472244440|gb|EMR89057.1| putative methylenetetrahydrofolate dehydrogenase protein [Botrytis cinerea BcDW1]
Bcin14g02030	492.796	646.768	338.824	0.523874	-0.93271	2.92903e-26	5.3614e-25	14	844327	846709	-	2325	-	GO:0009055;GO:0033539;GO:0052890;GO:0050660;GO:0005777;GO:0000062;GO:0003997;GO:0055088;GO:0003995	K00232	opiNOG02652	I	sp|O65202|ACOX1_ARATH Peroxisomal acyl-coenzyme A oxidase 1 OS=Arabidopsis thaliana GN=ACX1 PE=1 SV=1	gi|154305426|ref|XP_001553115.1| hypothetical protein BC1G_08482 [Botrytis cinerea B05.10]
Bcin02g05100	3945.36	3200.42	4690.3	1.46552	0.551417	2.94458e-26	5.38151e-25	2	1828068	1830907	+	2697	-	GO:0008131;GO:0005507;GO:0048038;GO:0009308;GO:0055114	K00276	opiNOG00535;pleNOG03936	Q	sp|Q12556|AMO1_ASPNG Copper amine oxidase 1 OS=Aspergillus niger GN=AO-I PE=1 SV=2	gi|347838798|emb|CCD53370.1| similar to copper amine oxidase [Botrytis cinerea T4] &gt;gi|472241937|gb|EMR86642.1| putative copper amine oxidase protein [Botrytis cinerea BcDW1]
Bcin12g01500	1628.92	1251.52	2006.32	1.6031	0.680863	3.09049e-26	5.63942e-25	12	531257	535059	-	3751	Bcurb1	GO:0005730;GO:0005829;GO:0000466;GO:0000463	K14861	opiNOG03067;sorNOG06633;sordNOG10207	S	sp|O74415|YJL2_SCHPO Uncharacterized protein C14G10.02 OS=Schizosaccharomyces pombe (strain 972 / ATCC 24843) GN=SPCC14G10.02 PE=4 SV=1	gi|347839224|emb|CCD53796.1| similar to ribosome biogenesis protein Urb1 [Botrytis cinerea T4]
Bcin15g00140	525.27	934.602	115.937	0.12405	-3.01101	3.3247e-26	6.05742e-25	15	88671	90492	-	1822	-	GO:0000104;GO:0055114	K01593	opiNOG01148	C	sp|P32614|FRDS_YEAST Fumarate reductase 1 OS=Saccharomyces cerevisiae (strain ATCC 204508 / S288c) GN=FRD1 PE=1 SV=1	gi|154296705|ref|XP_001548782.1| hypothetical protein BC1G_12380 [Botrytis cinerea B05.10]
Bcin15g01730	485.375	334.961	635.789	1.8981	0.924552	3.57079e-26	6.49575e-25	15	616878	618992	-	1810	-	GO:0016021	-	opiNOG35448;pleNOG05567	S	sp|P0DN32|CUPR1_ARTBC Probable GPI-anchored cupredoxin ARB_05732-1 OS=Arthroderma benhamiae (strain ATCC MYA-4681 / CBS 112371) GN=ARB_05732-1 PE=1 SV=1	gi|347831727|emb|CCD47424.1| hypothetical protein BofuT4P2000062001 [Botrytis cinerea T4] &gt;gi|472236416|gb|EMR81351.1| putative extracellular serine-rich protein [Botrytis cinerea BcDW1]
Bcin09g04600	219.069	103.126	335.013	3.24859	1.69981	3.63696e-26	6.60593e-25	9	1624158	1627202	-	2720	-	GO:0016021	-	opiNOG63565;NOG132538;opiNOG28278	S	-	gi|347827561|emb|CCD43258.1| hypothetical protein BofuT4_P013670.1 [Botrytis cinerea T4]
Bcin05g04270	1867.59	1514.36	2220.83	1.46651	0.552387	3.85446e-26	6.99022e-25	5	1534632	1536016	+	1281	Bclys1	GO:0000287;GO:0004754;GO:0008193;GO:0006400;GO:0055114;GO:0019878	K00290	opiNOG03462;sorNOG07613	E	sp|Q7SFX6|LYS1_NEUCR Saccharopine dehydrogenase [NAD(+), L-lysine-forming] OS=Neurospora crassa (strain ATCC 24698 / 74-OR23-1A / CBS 708.71 / DSM 1257 / FGSC 987) GN=NCU03118 PE=3 SV=1	gi|154320959|ref|XP_001559795.1| saccharopine dehydrogenase [Botrytis cinerea B05.10] &gt;gi|347830730|emb|CCD46427.1| similar to saccharopine dehydrogenase [Botrytis cinerea T4] &gt;gi|472239520|gb|EMR84328.1| putative saccharopine dehydrogenase protein [Botrytis cinerea BcDW1]
Bcin01g03830	2179.99	1786.3	2573.68	1.44079	0.526863	3.98531e-26	7.21641e-25	1	1380083	1381719	-	1448	Bcsod3	GO:0019430;GO:0004784;GO:0046872;GO:0005763;GO:0016021;GO:0003735;GO:0055114	K04564	sordNOG09762;opiNOG25280;opiNOG31686	P	sp|O42919|RT26A_SCHPO Putative 37S ribosomal protein S26A, mitochondrial OS=Schizosaccharomyces pombe (strain 972 / ATCC 24843) GN=SPBC16A3.14 PE=3 SV=3	gi|154290720|ref|XP_001545951.1| hypothetical protein BC1G_15279 [Botrytis cinerea B05.10] &gt;gi|347840403|emb|CCD54975.1| similar to Fe superoxide dismutase [Botrytis cinerea T4]
Bcin03g06200	1156.98	1411.88	902.077	0.638919	-0.646296	4.23492e-26	7.65664e-25	3	2075655	2079167	-	2214	-	GO:0016787	-	sordNOG06984;opiNOG12340;pleNOG01580	H	sp|Q9US41|URG1_SCHPO Uracil-regulated protein 1 OS=Schizosaccharomyces pombe (strain 972 / ATCC 24843) GN=urg1 PE=2 SV=1	gi|347836878|emb|CCD51450.1| similar to GTP cyclohydrolase II [Botrytis cinerea T4]
Bcin10g01470	894.492	1113.69	675.295	0.606359	-0.721757	4.26747e-26	7.70367e-25	10	559473	561006	+	1485	-	GO:0008270;GO:0055114;GO:0016491	-	COG0604;opiNOG31239	QC	sp|P53912|YNN4_YEAST Uncharacterized protein YNL134C OS=Saccharomyces cerevisiae (strain ATCC 204508 / S288c) GN=YNL134C PE=1 SV=1	gi|154312762|ref|XP_001555708.1| hypothetical protein BC1G_05082 [Botrytis cinerea B05.10]
Bcin15g03740	927.535	704.081	1150.99	1.63474	0.70906	4.43511e-26	7.99405e-25	15	1317005	1320634	-	3496	-	GO:0006412;GO:0005622;GO:0042256;GO:0003924	-	sordNOG05811;opiNOG10159	J	sp|Q9BX10|GTPB2_HUMAN GTP-binding protein 2 OS=Homo sapiens GN=GTPBP2 PE=1 SV=1	gi|154318076|ref|XP_001558357.1| hypothetical protein BC1G_03021 [Botrytis cinerea B05.10]
Bcin01g09560	5030.05	4284.63	5775.47	1.34795	0.430769	4.50299e-26	8.104e-25	1	3311422	3313159	-	1679	-	GO:0005634;GO:0001731;GO:0016282;GO:0003743;GO:0006446;GO:0005829;GO:0033290;GO:0002183;GO:0005852	K15030	opiNOG00304;sorNOG02597	J	sp|Q7SEK1|EIF3M_NEUCR Eukaryotic translation initiation factor 3 subunit M OS=Neurospora crassa (strain ATCC 24698 / 74-OR23-1A / CBS 708.71 / DSM 1257 / FGSC 987) GN=NCU02813 PE=3 SV=1	gi|347826627|emb|CCD42324.1| similar to PCI domain protein [Botrytis cinerea T4] &gt;gi|472242750|gb|EMR87431.1| putative eukaryotic translation initiation factor 3 subunit m protein [Botrytis cinerea BcDW1]
Bcin03g07420	5019.66	5821.82	4217.49	0.724429	-0.465083	4.99745e-26	8.98017e-25	3	2510751	2514051	+	3301	Bcreg1	GO:0007039;GO:0006109;GO:0000164;GO:0050790;GO:0042149;GO:0005773	-	pleNOG04329;opiNOG17284	S	sp|Q9UTC4|YIDF_SCHPO Uncharacterized protein C227.15 OS=Schizosaccharomyces pombe (strain 972 / ATCC 24843) GN=SPAC227.15 PE=4 SV=1	gi|472238273|gb|EMR83144.1| putative protein phosphatase type 1 complex subunit hex2 reg1 protein [Botrytis cinerea BcDW1]
Bcin07g06320	1381.5	1683.04	1079.97	0.641679	-0.640076	5.0683e-26	9.09362e-25	7	2329188	2332172	+	2771	-	GO:0005634;GO:0003677;GO:0000981;GO:0006357;GO:0008270	-	sordNOG09044;opiNOG18708	S	sp|D7PI00|VRTR1_PENAE Transcription factor vrtR1 OS=Penicillium aethiopicum GN=vrtR1 PE=1 SV=1	gi|347840748|emb|CCD55320.1| similar to transcription factor Cys6 [Botrytis cinerea T4]
Bcin10g02430	3084.81	2573.08	3596.53	1.39775	0.483111	5.30951e-26	9.51193e-25	10	926623	931134	-	4346	Bclos1	GO:0005643;GO:0006388;GO:0000049;GO:0016363;GO:0008536;GO:0005829;GO:0071528;GO:0005739;GO:0015932	K14288	sordNOG10846;opiNOG00008	J	sp|A6RVT8|XPOT_BOTFB Exportin-T OS=Botryotinia fuckeliana (strain B05.10) GN=los1 PE=3 SV=2	gi|347839597|emb|CCD54169.1| similar to tRNA exportin [Botrytis cinerea T4] &gt;gi|472241078|gb|EMR85813.1| putative trna exportin protein [Botrytis cinerea BcDW1]
Bcin02g03080	2878.38	3360.35	2396.41	0.713143	-0.487736	5.36948e-26	9.60477e-25	2	1110073	1111344	-	1130	-	GO:0006099;GO:0009055;GO:0000104;GO:0005749;GO:0006121;GO:0016021	K00236	opiNOG31211	C	sp|O74882|SDH3_SCHPO Succinate dehydrogenase cytochrome B subunit, mitochondrial OS=Schizosaccharomyces pombe (strain 972 / ATCC 24843) GN=sdh3 PE=3 SV=1	gi|154293035|ref|XP_001547075.1| succinate dehydrogenase cytochrome b subunit [Botrytis cinerea B05.10] &gt;gi|254839123|gb|ACT83440.1| SdhC [Botrytis cinerea] &gt;gi|254839125|gb|ACT83441.1| SdhC [Botrytis cinerea] &gt;gi|472237841|gb|EMR82724.1| putative succinate dehydrogenase cytochrome b560 subunit protein [Botrytis cinerea BcDW1] &gt;gi|939231446|gb|ALJ75672.1| succinate dehydrogenase subun…
Bcin13g03730	2024.32	2394.92	1653.73	0.690515	-0.534255	5.48482e-26	9.79623e-25	13	1298896	1303046	+	4053	-	-	-	opiNOG14215;sordNOG07959	T	sp|Q7Z401|MYCPP_HUMAN C-myc promoter-binding protein OS=Homo sapiens GN=DENND4A PE=1 SV=2	gi|154314044|ref|XP_001556347.1| hypothetical protein BC1G_04965 [Botrytis cinerea B05.10] &gt;gi|347831326|emb|CCD47023.1| similar to DENN (AEX-3) domain protein [Botrytis cinerea T4] &gt;gi|472239016|gb|EMR83847.1| putative denn domain-containing protein [Botrytis cinerea BcDW1]
Bcin01g10950	1185.02	926.521	1443.52	1.558	0.639699	6.05282e-26	1.07827e-24	1	3828482	3830132	+	1538	Bcjip5	GO:0005730;GO:0042273	-	opiNOG10060;NOG18192	S	sp|A6RWR8|JIP5_BOTFB WD repeat-containing protein jip5 OS=Botryotinia fuckeliana (strain B05.10) GN=jip5 PE=3 SV=1	gi|472241536|gb|EMR86252.1| putative wd repeat protein [Botrytis cinerea BcDW1]
Bcin08g00660	2359.86	1942.85	2776.87	1.42928	0.515286	6.05544e-26	1.07827e-24	8	283525	285788	+	2042	Bcprp19	GO:0016567;GO:0004842;GO:0016874	K10599	KOG0289;opiNOG04645	R	sp|O14011|PRP19_SCHPO Pre-mRNA-processing factor 19 OS=Schizosaccharomyces pombe (strain 972 / ATCC 24843) GN=prp19 PE=1 SV=1	gi|154304268|ref|XP_001552539.1| hypothetical protein BC1G_08404 [Botrytis cinerea B05.10] &gt;gi|347828137|emb|CCD43834.1| similar to cell cycle control protein cwf8 [Botrytis cinerea T4] &gt;gi|472240734|gb|EMR85485.1| putative cell cycle control protein [Botrytis cinerea BcDW1]
Bcin02g03180	2924.73	2435.17	3414.29	1.40208	0.487565	6.25667e-26	1.11242e-24	2	1133946	1137122	-	2777	Bcspe2	GO:0004014;GO:0006597;GO:0005829;GO:0008295	K01611	opiNOG04889;pleNOG02417	E	sp|Q9P7E3|DCAM_SCHPO S-adenosylmethionine decarboxylase proenzyme OS=Schizosaccharomyces pombe (strain 972 / ATCC 24843) GN=spe2 PE=2 SV=1	gi|154294464|ref|XP_001547673.1| hypothetical protein BC1G_13752 [Botrytis cinerea B05.10] &gt;gi|472237834|gb|EMR82717.1| putative s-adenosylmethionine decarboxylase proenzyme protein [Botrytis cinerea BcDW1]
Bcin09g01020	802.145	599.354	1004.94	1.6767	0.745621	6.32377e-26	1.12266e-24	9	385358	386965	-	1421	-	-	-	opiNOG67610	S	-	gi|154292189|ref|XP_001546671.1| predicted protein [Botrytis cinerea B05.10]
Bcin07g01720	610.132	424.149	796.115	1.87697	0.908405	6.39629e-26	1.13383e-24	7	626863	629601	+	2525	-	GO:0006508;GO:0008236	-	opiNOG08685;COG1506	OE	sp|D4D5P5|DPP5_TRIVH Probable dipeptidyl-peptidase 5 OS=Trichophyton verrucosum (strain HKI 0517) GN=DPP5 PE=3 SV=1	gi|347830479|emb|CCD46176.1| similar to dipeptidyl-peptidase V (secreted protein) [Botrytis cinerea T4]
Bcin02g02820	895.067	1109.73	680.406	0.613129	-0.705737	6.83688e-26	1.21011e-24	2	1024707	1026376	+	1618	-	GO:0016021	-	sorNOG02299;opiNOG03663	T	sp|O13752|YF22_SCHPO Uncharacterized TLC domain-containing protein C17A2.02c OS=Schizosaccharomyces pombe (strain 972 / ATCC 24843) GN=SPAC17A2.02c PE=4 SV=1	gi|472237865|gb|EMR82748.1| putative tlc domain-containing protein [Botrytis cinerea BcDW1]
Bcin08g04120	1023.71	786.24	1261.18	1.60406	0.681731	7.17322e-26	1.26774e-24	8	1588537	1592318	+	3649	-	GO:0004177;GO:0006508;GO:0035335;GO:0008138;GO:0004725	-	opiNOG07676;sordNOG04656	V	sp|O55236|MCE1_MOUSE mRNA-capping enzyme OS=Mus musculus GN=Rngtt PE=1 SV=1	gi|347837365|emb|CCD51937.1| similar to prolyl aminopeptidase [Botrytis cinerea T4]
Bcin13g00240	833.266	624.243	1042.29	1.66968	0.739576	7.23718e-26	1.27712e-24	13	125940	129567	+	3383	Bccdc9	GO:0005634;GO:0003677;GO:0005524;GO:0003910;GO:1903461;GO:0071897;GO:0051103;GO:0005739;GO:0006310	K10747	sordNOG10810;opiNOG00042;COG1793	L	sp|P12000|DNLI1_SCHPO DNA ligase 1 OS=Schizosaccharomyces pombe (strain 972 / ATCC 24843) GN=cdc17 PE=3 SV=1	gi|347840149|emb|CCD54721.1| hypothetical protein BofuT4_P127690.1 [Botrytis cinerea T4]
Bcin15g03640	471.164	686.198	256.129	0.373259	-1.42175	7.46264e-26	1.31494e-24	15	1281152	1283510	+	1850	-	GO:0016614;GO:0050660;GO:0055114	-	pleNOG07055;opiNOG17517	R	sp|Q54H55|Y8969_DICDI FAD-linked oxidoreductase DDB_G0289697 OS=Dictyostelium discoideum GN=DDB_G0289697 PE=2 SV=1	gi|154318052|ref|XP_001558345.1| hypothetical protein BC1G_03009 [Botrytis cinerea B05.10]
Bcin07g00530	3203.81	3770.91	2636.71	0.699224	-0.516173	7.50969e-26	1.32126e-24	7	198475	206766	+	8235	-	-	-	opiNOG11956;sordNOG05653;sorNOG02093	S	-	gi|154313424|ref|XP_001556038.1| hypothetical protein BC1G_05409 [Botrytis cinerea B05.10]
Bcin02g07670	254.693	358.932	150.455	0.419174	-1.25438	7.96867e-26	1.39992e-24	2	2728716	2729833	+	986	-	-	-	-	-	-	gi|154301312|ref|XP_001551069.1| predicted protein [Botrytis cinerea B05.10] &gt;gi|347835698|emb|CCD50270.1| hypothetical protein BofuT4P144000004001 [Botrytis cinerea T4] &gt;gi|472236451|gb|EMR81384.1| hypothetical protein BcDW1_9998 [Botrytis cinerea BcDW1]
Bcin03g02860	42766.7	47965	37568.4	0.783247	-0.352461	8.35934e-26	1.46637e-24	3	948597	951292	-	2232	Bcsis1	GO:0006457;GO:0051082;GO:0005829	K09510	sorNOG00188;opiNOG02442;sordNOG09849	O	sp|Q09912|PSI1_SCHPO Protein psi1 OS=Schizosaccharomyces pombe (strain 972 / ATCC 24843) GN=psi1 PE=2 SV=2	gi|154311345|ref|XP_001555002.1| hypothetical protein BC1G_06525 [Botrytis cinerea B05.10] &gt;gi|347829144|emb|CCD44841.1| similar to psi protein [Botrytis cinerea T4] &gt;gi|472238565|gb|EMR83424.1| putative dnaj domain-containing protein [Botrytis cinerea BcDW1]
Bcin02g06910	2705.99	2248.51	3163.48	1.40692	0.492543	8.40409e-26	1.47203e-24	2	2438234	2441180	-	2632	-	GO:0004553;GO:0005975	-	opiNOG09839;sordNOG12197	SR	sp|Q04951|SCW10_YEAST Probable family 17 glucosidase SCW10 OS=Saccharomyces cerevisiae (strain ATCC 204508 / S288c) GN=SCW10 PE=1 SV=1	gi|472238786|gb|EMR83633.1| putative cell wall glucanase protein [Botrytis cinerea BcDW1]
Bcin03g04130	880.487	665.809	1095.17	1.64486	0.717968	8.72434e-26	1.52585e-24	3	1388223	1392051	-	3829	Bcpet127	GO:0000964;GO:0005740;GO:0000957;GO:0043488	-	opiNOG14407;sorNOG02408	S	sp|O74832|PT127_SCHPO mRNA degradation protein pet127, mitochondrial OS=Schizosaccharomyces pombe (strain 972 / ATCC 24843) GN=pet127 PE=3 SV=1	gi|472238334|gb|EMR83203.1| putative mitochondrial membrane protein pet127 protein [Botrytis cinerea BcDW1]
Bcin06g06690	1111.33	863.609	1359.05	1.57368	0.654145	9.5155e-26	1.66176e-24	6	2340715	2342586	+	1809	Bcytm1	GO:0006810;GO:0005654;GO:0000466;GO:0051276;GO:0030687;GO:0070545;GO:0016021;GO:0000463;GO:0043021;GO:0005215	K14863	sorNOG01946;opiNOG10133	J	sp|A6S0T8|YTM1_BOTFB Ribosome biogenesis protein ytm1 OS=Botryotinia fuckeliana (strain B05.10) GN=ytm1 PE=3 SV=1	gi|472246453|gb|EMR90988.1| putative microtubule associated protein [Botrytis cinerea BcDW1]
Bcin01g05400	1288.04	1015.78	1560.31	1.53608	0.619251	9.67724e-26	1.6875e-24	1	1910784	1912149	+	1366	Bcrcl1	GO:0005783;GO:0003723;GO:0000472;GO:0000447;GO:0000480;GO:0004521;GO:0005730;GO:0003963;GO:0008047;GO:0043085	K11108	opiNOG06331;sordNOG08946	A	sp|Q08096|RCL1_YEAST RNA 3&apos;-terminal phosphate cyclase-like protein OS=Saccharomyces cerevisiae (strain ATCC 204508 / S288c) GN=RCL1 PE=1 SV=1	gi|154324174|ref|XP_001561401.1| hypothetical protein BC1G_00486 [Botrytis cinerea B05.10] &gt;gi|347829793|emb|CCD45490.1| similar to RNA 3&apos;-terminal phosphate cyclase-like protein [Botrytis cinerea T4] &gt;gi|472241327|gb|EMR86055.1| putative rna-3 -phosphate cyclase family protein [Botrytis cinerea BcDW1]
Bcin13g01030	9027.53	10245.4	7809.63	0.762254	-0.391656	1.03948e-25	1.80995e-24	13	383574	385465	-	1892	-	-	-	sordNOG12354;opiNOG36267	S	-	gi|347840039|emb|CCD54611.1| hypothetical protein BofuT4_P126590.1 [Botrytis cinerea T4]
Bcin10g03820	10249.9	8896.97	11602.8	1.30412	0.383081	1.26265e-25	2.19529e-24	10	1459359	1463019	-	3608	Bcrpg1	GO:0016282;GO:0006446;GO:0003743;GO:0033290;GO:0005852;GO:0001731	K03254	opiNOG03075;sordNOG06283	J	sp|A4RM69|EIF3A_MAGO7 Eukaryotic translation initiation factor 3 subunit A OS=Magnaporthe oryzae (strain 70-15 / ATCC MYA-4617 / FGSC 8958) GN=TIF32 PE=3 SV=1	gi|472245156|gb|EMR89737.1| putative eukaryotic translation initiation factor 3 subunit a protein [Botrytis cinerea BcDW1]
Bcin08g04060	1411.49	1869.57	953.396	0.509954	-0.971562	1.31522e-25	2.28334e-24	8	1572949	1576343	-	3051	-	GO:0016021;GO:0055114;GO:0016491	-	sorNOG01872;opiNOG15679	QP	sp|Q12333|FRE7_YEAST Ferric/cupric reductase transmembrane component 7 OS=Saccharomyces cerevisiae (strain ATCC 204508 / S288c) GN=FRE7 PE=1 SV=2	gi|347837357|emb|CCD51929.1| similar to gi|11359636|pir||T49761 related to ferric reductase [Botrytis cinerea T4]
Bcin05g07620	787.399	987.201	587.596	0.595214	-0.748519	1.55765e-25	2.70024e-24	5	2695902	2698425	-	2378	-	GO:0055085;GO:0016021	-	sorNOG01307;pleNOG03544;opiNOG17406	R	sp|Q0D153|AT331_ASPTN MFS-type transporter ATEG_00331 OS=Aspergillus terreus (strain NIH 2624 / FGSC A1156) GN=ATEG_00331 PE=2 SV=1	gi|347828386|emb|CCD44083.1| similar to MFS multidrug transporter [Botrytis cinerea T4] &gt;gi|472236898|gb|EMR81819.1| putative major facilitator superfamily transporter protein [Botrytis cinerea BcDW1]
Bcin09g02170	1763.67	1427.79	2099.56	1.47049	0.556299	1.66482e-25	2.88177e-24	9	803467	804929	-	1405	Bcdim1	GO:0005759;GO:0031167;GO:0000179	K14191	opiNOG06063;sordNOG05509	A	sp|G0SEH7|DIM1_CHATD Dimethyladenosine transferase OS=Chaetomium thermophilum (strain DSM 1495 / CBS 144.50 / IMI 039719) GN=DIM1 PE=3 SV=2	gi|347828726|emb|CCD44423.1| similar to dimethyladenosine transferase [Botrytis cinerea T4]
Bcin14g03600	401.843	533.957	269.729	0.505153	-0.985209	1.67734e-25	2.89918e-24	14	1371045	1373299	+	1939	-	-	K20465	opiNOG00199;KOG2210;pleNOG04822	T	sp|O74178|KES1_SCHPO Protein kes1 OS=Schizosaccharomyces pombe (strain 972 / ATCC 24843) GN=kes1 PE=2 SV=2	gi|154298152|ref|XP_001549500.1| hypothetical protein BC1G_12041 [Botrytis cinerea B05.10] &gt;gi|347833182|emb|CCD48879.1| similar to oxysterol-binding protein [Botrytis cinerea T4] &gt;gi|472244573|gb|EMR89185.1| putative oxysterol binding protein [Botrytis cinerea BcDW1]
Bcin11g04240	1410.43	1742.59	1078.26	0.618769	-0.692526	1.72724e-25	2.98106e-24	11	1581210	1583139	+	1867	-	GO:0005634;GO:0016310;GO:0016787;GO:0005524;GO:0005829;GO:0046177;GO:0046316	K00851	sordNOG04598;opiNOG37987	G	sp|Q10242|GNTK_SCHPO Probable gluconokinase OS=Schizosaccharomyces pombe (strain 972 / ATCC 24843) GN=SPAC4G9.12 PE=3 SV=1	gi|347837624|emb|CCD52196.1| hypothetical protein BofuT4_P079910.1 [Botrytis cinerea T4]
Bcin14g01940	1611.87	1925.55	1298.2	0.674198	-0.568756	1.90691e-25	3.28636e-24	14	819065	820415	+	1295	-	GO:0035226;GO:0030234;GO:0035229;GO:0006750;GO:0017109;GO:0016874	K11205	sorNOG03527;opiNOG03880	E	sp|O94246|GSH0_SCHPO Putative glutamate--cysteine ligase regulatory subunit OS=Schizosaccharomyces pombe (strain 972 / ATCC 24843) GN=SPCC737.06c PE=3 SV=1	gi|154305402|ref|XP_001553103.1| hypothetical protein BC1G_08470 [Botrytis cinerea B05.10] &gt;gi|347828617|emb|CCD44314.1| similar to glutamate-cysteine ligase regulatory subunit [Botrytis cinerea T4] &gt;gi|472244180|gb|EMR88806.1| putative glutamate-cysteine ligase modifier subunit protein [Botrytis cinerea BcDW1]
Bcin01g02210	18885.6	16408.4	21362.9	1.30195	0.380675	2.02353e-25	3.48225e-24	1	834605	835994	+	1095	-	GO:0006412;GO:0022625;GO:0003735	K02889	sorNOG00604;opiNOG15803;sordNOG05261	J	sp|Q9UUC1|RL21A_SCHPO 60S ribosomal protein L21-A OS=Schizosaccharomyces pombe (strain 972 / ATCC 24843) GN=rpl2101 PE=3 SV=1	gi|154291727|ref|XP_001546444.1| 60S ribosomal protein L21 [Botrytis cinerea B05.10] &gt;gi|347840178|emb|CCD54750.1| similar to 60s ribosomal protein l21 [Botrytis cinerea T4] &gt;gi|472236727|gb|EMR81650.1| putative 60s ribosomal protein l21 protein [Botrytis cinerea BcDW1]
Bcin13g00960	73149.1	81790.8	64507.5	0.788689	-0.342471	2.14332e-25	3.68301e-24	13	355757	358224	+	2231	Bckar2	GO:0006986;GO:0031965;GO:0005524;GO:0006616;GO:0030433;GO:0051084;GO:0034099;GO:0005794;GO:0051082;GO:0000742;GO:0031204;GO:0016887	K09490	sordNOG04810;sordNOG05362;opiNOG02241	O	sp|P78695|GRP78_NEUCR 78 kDa glucose-regulated protein homolog OS=Neurospora crassa (strain ATCC 24698 / 74-OR23-1A / CBS 708.71 / DSM 1257 / FGSC 987) GN=grp78 PE=3 SV=3	gi|154315635|ref|XP_001557140.1| dnaK-type molecular chaperone BiP [Botrytis cinerea B05.10] &gt;gi|347840049|emb|CCD54621.1| similar to glucose-regulated protein [Botrytis cinerea T4] &gt;gi|472243153|gb|EMR87814.1| putative glucose-regulated protein [Botrytis cinerea BcDW1]
Bcin06g06590	5202.49	6055.94	4349.03	0.718143	-0.477657	2.15485e-25	3.69744e-24	6	2307071	2309467	-	2340	BcFrt1	GO:0046323;GO:0005887;GO:0005355;GO:0005351;GO:0015992;GO:1904659	-	opiNOG10247	R	sp|Q8VZR6|INT1_ARATH Inositol transporter 1 OS=Arabidopsis thaliana GN=INT1 PE=1 SV=1	gi|154311736|ref|XP_001555197.1| hypothetical protein BC1G_06327 [Botrytis cinerea B05.10] &gt;gi|52788541|gb|AAU87358.1| fructose transporter 1 [Botrytis cinerea] &gt;gi|347827251|emb|CCD42948.1| Frt1, fructose proton symporter [Botrytis cinerea T4] &gt;gi|472240613|gb|EMR85372.1| putative mfs sugar protein [Botrytis cinerea BcDW1]
Bcin01g05270	1614.21	1299.58	1928.84	1.4842	0.569681	2.35325e-25	4.03199e-24	1	1871480	1874161	+	2634	Bcrrn3	GO:0006413;GO:0005634;GO:0003743;GO:0005829;GO:0001169;GO:0006356	K15216	sordNOG07901;opiNOG00539	K	sp|Q10110|RRN3_SCHPO RNA polymerase I-specific transcription initiation factor rrn3 OS=Schizosaccharomyces pombe (strain 972 / ATCC 24843) GN=rrn3 PE=3 SV=1	gi|154324210|ref|XP_001561419.1| hypothetical protein BC1G_00504 [Botrytis cinerea B05.10]
Bcin06g02820	3792.27	3209.5	4375.04	1.36315	0.446947	2.59154e-25	4.43383e-24	6	952414	955391	-	2877	Bcdps1	GO:0006422;GO:0005524;GO:0005829;GO:0004815	K01876	opiNOG00096	J	sp|P04802|SYDC_YEAST Aspartate--tRNA ligase, cytoplasmic OS=Saccharomyces cerevisiae (strain ATCC 204508 / S288c) GN=DPS1 PE=1 SV=3	gi|347833265|emb|CCD48962.1| similar to aspartyl-tRNA synthetase [Botrytis cinerea T4] &gt;gi|472243900|gb|EMR88539.1| putative aspartyl-trna synthetase protein [Botrytis cinerea BcDW1]
Bcin02g08410	3045.83	2552.84	3538.81	1.38623	0.471162	2.77283e-25	4.73711e-24	2	3005924	3007293	-	1239	Bcmam33	GO:0005759	K15414	opiNOG29326;sordNOG10196;sorNOG01597	C	sp|O94675|MAM33_SCHPO Mitochondrial acidic protein mam33 OS=Schizosaccharomyces pombe (strain 972 / ATCC 24843) GN=SPBC776.07 PE=3 SV=1	gi|472244096|gb|EMR88725.1| putative mitochondrial glyco protein [Botrytis cinerea BcDW1]
Bcin10g04660	1526.23	1828.3	1224.16	0.669561	-0.578713	3.70933e-25	6.32788e-24	10	1796264	1801430	-	4245	-	GO:0023014;GO:0000155;GO:0000160;GO:0005622	-	opiNOG14118;COG0784;opiNOG72405	T	sp|Q54U87|DHKA_DICDI Hybrid signal transduction histidine kinase A OS=Dictyostelium discoideum GN=dhkA PE=1 SV=1	gi|347836442|emb|CCD51014.1| M3EW, histidine kinase-group I protein [Botrytis cinerea T4]
Bcin04g01520	3958.63	3237.25	4680.01	1.44567	0.531743	3.98252e-25	6.7841e-24	4	569369	571677	+	1940	-	GO:0052654;GO:0052656;GO:0052655;GO:0009082	K00826	opiNOG10717;sordNOG07068;sorNOG04119	E	sp|Q54N47|BCAT_DICDI Branched-chain-amino-acid aminotransferase OS=Dictyostelium discoideum GN=bcaA PE=3 SV=1	gi|154300930|ref|XP_001550879.1| hypothetical protein BC1G_10603 [Botrytis cinerea B05.10] &gt;gi|347831175|emb|CCD46872.1| similar to branched-chain amino acid aminotransferase [Botrytis cinerea T4] &gt;gi|472242349|gb|EMR87047.1| putative branched-chain amino acid aminotransferase protein [Botrytis cinerea BcDW1]
Bcin04g05850	1059.61	823.936	1295.29	1.57208	0.65267	4.32839e-25	7.36263e-24	4	2020670	2024866	+	4197	-	-	-	sordNOG05256	S	-	gi|347829381|emb|CCD45078.1| hypothetical protein BofuT4_P007950.1 [Botrytis cinerea T4]
Bcin03g00770	1767.16	1436.69	2097.64	1.46005	0.546022	4.45368e-25	7.56484e-24	3	274956	278094	-	3086	-	-	-	sordNOG05212;opiNOG24008	S	sp|P0CT47|Y1780_CHATD Uncharacterized protein CTHT_0071780 OS=Chaetomium thermophilum (strain DSM 1495 / CBS 144.50 / IMI 039719) GN=CTHT_0071780 PE=4 SV=1	gi|472238395|gb|EMR83262.1| hypothetical protein BcDW1_8087 [Botrytis cinerea BcDW1]
Bcin16g00930	9707.71	12451.3	6964.1	0.559306	-0.838291	4.5815e-25	7.77076e-24	16	387978	390001	+	2024	CND3	-	-	opiNOG32976;pleNOG02622;opiNOG45530	SR	-	gi|347442095|emb|CCD35016.1| CND3 [Botrytis cinerea T4] &gt;gi|472240336|gb|EMR85108.1| putative CND3 protein [Botrytis cinerea BcDW1]
Bcin02g03630	1456.8	1163.16	1750.44	1.5049	0.589666	4.60484e-25	7.79912e-24	2	1290646	1295630	-	4701	Bcpdr11	GO:0005634;GO:0003677;GO:0000981;GO:0055085;GO:0005524;GO:0042626;GO:0006357;GO:0016021;GO:0008270	-	opiNOG51928;opiNOG01294;treNOG04549;treNOG06173	Q	sp|P41820|BFR1_SCHPO Brefeldin A resistance protein OS=Schizosaccharomyces pombe (strain 972 / ATCC 24843) GN=bfr1 PE=1 SV=1	gi|347838574|emb|CCD53146.1| similar to ABC transporter [Botrytis cinerea T4]
Bcin14g01680	553.235	712.508	393.962	0.552923	-0.854851	4.77392e-25	8.07389e-24	14	729161	730272	+	1112	-	-	-	opiNOG09840;opiNOG21104	Q	sp|A0A144Y7G4|CITE_MONPU Short chain dehydrogenase mpl6 OS=Monascus purpureus GN=mpl6 PE=1 SV=1	gi|154304813|ref|XP_001552810.1| hypothetical protein BC1G_08992 [Botrytis cinerea B05.10] &gt;gi|347828650|emb|CCD44347.1| similar to short chain dehydrogenase/reductase family oxidoreductase [Botrytis cinerea T4] &gt;gi|472244238|gb|EMR88863.1| putative short chain dehydrogenase reductase protein [Botrytis cinerea BcDW1]
Bcin02g01360	2615.79	3058.15	2173.44	0.710702	-0.492683	4.9482e-25	8.35664e-24	2	546866	548245	+	1258	Bcerd2	GO:0046923;GO:0016021;GO:0005789;GO:0015031;GO:0006621	K10949	opiNOG06511	U	sp|O76767|ERD2_DROME ER lumen protein-retaining receptor OS=Drosophila melanogaster GN=KdelR PE=2 SV=1	gi|472236934|gb|EMR81854.1| putative er lumen protein retaining receptor protein [Botrytis cinerea BcDW1]
Bcin02g06460	1765.93	1435.49	2096.36	1.46038	0.546344	5.07401e-25	8.55685e-24	2	2257575	2261484	-	3676	-	GO:0030915;GO:0071139;GO:0005634;GO:0005524;GO:0051276;GO:0000724;GO:0033676	-	opiNOG01999;sordNOG11432;sorNOG04530	L	sp|P53692|SMC6_SCHPO Structural maintenance of chromosomes protein 6 OS=Schizosaccharomyces pombe (strain 972 / ATCC 24843) GN=smc6 PE=1 SV=1	gi|347841230|emb|CCD55802.1| similar to dna repair protein rad18 [Botrytis cinerea T4]
Bcin03g04590	759.329	566.174	952.484	1.68232	0.750449	5.25375e-25	8.84134e-24	3	1526238	1529678	+	3387	-	GO:0016021	-	opiNOG38678;sorNOG06061	S	-	gi|347837122|emb|CCD51694.1| hypothetical protein BofuT4_P020000.1 [Botrytis cinerea T4]
Bcin03g03440	573.787	818.801	328.772	0.401529	-1.31642	5.2577e-25	8.84134e-24	3	1165115	1166670	-	1431	-	GO:0016787;GO:0008152	-	opiNOG10976;sordNOG07480	R	sp|P31467|YIEH_ECOLI 6-phosphogluconate phosphatase OS=Escherichia coli (strain K12) GN=yieH PE=1 SV=1	gi|154322449|ref|XP_001560539.1| hypothetical protein BC1G_00567 [Botrytis cinerea B05.10] &gt;gi|347441996|emb|CCD34917.1| similar to HAD superfamily hydrolase [Botrytis cinerea T4] &gt;gi|472241423|gb|EMR86149.1| putative had superfamily hydrolase protein [Botrytis cinerea BcDW1]
Bcin11g01570	2924.19	2451.09	3397.3	1.38604	0.470968	5.97075e-25	1.00261e-23	11	514378	516817	-	2387	Bcpuf6	GO:0000900;GO:0015934;GO:0005730;GO:0017148;GO:0042273;GO:0003730	K14844	sorNOG04547;opiNOG03711	J	sp|Q9UU76|PUF6_SCHPO Pumilio homology domain family member 6 OS=Schizosaccharomyces pombe (strain 972 / ATCC 24843) GN=puf6 PE=1 SV=1	gi|154314594|ref|XP_001556621.1| hypothetical protein BC1G_04006 [Botrytis cinerea B05.10] &gt;gi|347831942|emb|CCD47639.1| hypothetical protein BofuT4_P036190.1 [Botrytis cinerea T4] &gt;gi|472237983|gb|EMR82861.1| putative pumilio domain-containing protein [Botrytis cinerea BcDW1]
Bcin06g04460	588.216	751.437	424.995	0.565577	-0.822205	7.27753e-25	1.22031e-23	6	1520784	1522274	-	1386	-	GO:0009712;GO:0018576;GO:0008199;GO:0055114	K03381	opiNOG24399;sordNOG09932	E	sp|P86029|HQD2_CANAL Catechol 1,2-dioxygenase OS=Candida albicans (strain SC5314 / ATCC MYA-2876) GN=HQD2 PE=1 SV=1	gi|154319868|ref|XP_001559251.1| hypothetical protein BC1G_02415 [Botrytis cinerea B05.10] &gt;gi|347842218|emb|CCD56790.1| similar to catechol 1,2-dioxygenase [Botrytis cinerea T4] &gt;gi|472241727|gb|EMR86439.1| putative catechol dioxygenase protein [Botrytis cinerea BcDW1]
Bcin01g06480	1143.26	895.143	1391.38	1.55437	0.636328	7.32543e-25	1.22659e-23	1	2278354	2281247	-	2718	-	GO:0004674;GO:0005524;GO:0006468	K06641	sordNOG08364;opiNOG02335	D	sp|P34101|FHKC_DICDI Probable serine/threonine-protein kinase fhkC OS=Dictyostelium discoideum GN=fhkC PE=3 SV=2	gi|154323894|ref|XP_001561261.1| hypothetical protein BC1G_00346 [Botrytis cinerea B05.10] &gt;gi|347829949|emb|CCD45646.1| similar to serine/threonine-protein kinase chk2 [Botrytis cinerea T4]
Bcin04g00570	2821.36	3283.9	2358.82	0.718298	-0.477345	7.34532e-25	1.22818e-23	4	214534	216674	-	2027	Bcprx1	GO:0016209;GO:0098869;GO:0055114;GO:0016491	K03564	opiNOG30280;pleNOG02951	O	sp|Q83CY8|BCP_COXBU Putative peroxiredoxin bcp OS=Coxiella burnetii (strain RSA 493 / Nine Mile phase I) GN=bcp PE=1 SV=1	gi|154310240|ref|XP_001554452.1| hypothetical protein BC1G_07040 [Botrytis cinerea B05.10]
Bcin13g02190	661.418	482.416	840.419	1.7421	0.80083	7.3885e-25	1.23365e-23	13	767628	770875	+	3248	-	-	-	opiNOG60074	S	-	gi|154311977|ref|XP_001555317.1| predicted protein [Botrytis cinerea B05.10]
Bcin11g04350	2040.67	2406.74	1674.61	0.695798	-0.52326	7.42391e-25	1.23781e-23	11	1610202	1613936	-	3644	-	GO:1903471;GO:0031097;GO:0008270;GO:0034260;GO:0035024;GO:1903499;GO:0005826	-	opiNOG03058;sorNOG07165	ZT	sp|O74398|YOCC_SCHPO LIM domain-containing protein C4F6.12 OS=Schizosaccharomyces pombe (strain 972 / ATCC 24843) GN=SPBC4F6.12 PE=1 SV=1	gi|472244394|gb|EMR89011.1| putative lim domain-containing protein [Botrytis cinerea BcDW1]
Bcin12g02320	89.5315	145.414	33.6493	0.231403	-2.11152	7.46682e-25	1.24321e-23	12	834963	837383	-	2215	-	GO:0044550;GO:0004497;GO:0055114;GO:0071949	-	opiNOG19219;sorNOG02258;pleNOG03216;sordNOG11960	S	sp|Q0D1P2|TERD_ASPTN FAD-dependent monooxygenase terD OS=Aspergillus terreus (strain NIH 2624 / FGSC A1156) GN=terD PE=1 SV=1	gi|154317535|ref|XP_001558087.1| hypothetical protein BC1G_03119 [Botrytis cinerea B05.10]
Bcin11g01670	9423.56	10662.3	8184.87	0.767649	-0.381481	7.57849e-25	1.26002e-23	11	537957	540019	+	2063	-	GO:0016021	-	opiNOG43015	S	-	gi|472237993|gb|EMR82871.1| hypothetical protein BcDW1_8564 [Botrytis cinerea BcDW1]
Bcin15g03900	2784.82	2327.85	3241.79	1.39261	0.477788	7.98213e-25	1.32526e-23	15	1370260	1371906	+	1590	Bccic1	GO:0000470;GO:0030686;GO:0003723;GO:0022625;GO:0006412	K14775	sordNOG04216	S	sp|Q9UT32|RL1DB_SCHPO Putative ribosome biogenesis protein C8F11.04 OS=Schizosaccharomyces pombe (strain 972 / ATCC 24843) GN=SPAC8F11.04 PE=3 SV=1	gi|347831417|emb|CCD47114.1| hypothetical protein BofuT4_P002730.1 [Botrytis cinerea T4]
Bcin01g04900	74.0987	23.4269	124.771	5.32594	2.41304	9.77793e-25	1.62113e-23	1	1768012	1769216	-	992	gstII	GO:0016740	K00799	opiNOG55891;pleNOG07404;opiNOG17595;COG0625	O	sp|Q4WQZ2|TPCF_ASPFU Glutathione S-transferase-like protein tpcF OS=Neosartorya fumigata (strain ATCC MYA-4609 / Af293 / CBS 101355 / FGSC A1100) GN=tpcF PE=2 SV=1	gi|472241374|gb|EMR86102.1| putative glutathione s-transferase protein [Botrytis cinerea BcDW1]
Bcin05g04660	1748.09	1418.82	2077.36	1.46415	0.550061	1.00087e-24	1.65706e-23	5	1642312	1646151	-	3578	Bcmrd1	GO:0000166;GO:0003676	K14787	sordNOG04141;opiNOG00994	R	sp|Q7SG09|MRD1_NEUCR Multiple RNA-binding domain-containing protein 1 OS=Neurospora crassa (strain ATCC 24698 / 74-OR23-1A / CBS 708.71 / DSM 1257 / FGSC 987) GN=mrd-1 PE=3 SV=1	gi|154296406|ref|XP_001548634.1| hypothetical protein BC1G_13029 [Botrytis cinerea B05.10] &gt;gi|347839105|emb|CCD53677.1| similar to multiple RNA-binding domain-containing protein 1 [Botrytis cinerea T4]
Bcin11g03520	10188.2	11676.4	8699.96	0.745091	-0.424511	1.11055e-24	1.83607e-23	11	1233433	1235298	-	1756	-	GO:0005634;GO:0005524;GO:0006730;GO:0006555;GO:0046872;GO:0005829;GO:0004478;GO:0006556	K00789	sorNOG00939;opiNOG04938;sordNOG07755	H	sp|P48466|METK_NEUCR S-adenosylmethionine synthase OS=Neurospora crassa (strain ATCC 24698 / 74-OR23-1A / CBS 708.71 / DSM 1257 / FGSC 987) GN=eth-1 PE=1 SV=1	gi|154315126|ref|XP_001556886.1| S-adenosylmethionine synthetase [Botrytis cinerea B05.10] &gt;gi|347837737|emb|CCD52309.1| similar to S-adenosylmethionine synthetase [Botrytis cinerea T4] &gt;gi|472236840|gb|EMR81762.1| putative s-adenosylmethionine synthetase protein [Botrytis cinerea BcDW1]
Bcin02g01020	3303.61	3821.81	2785.4	0.728817	-0.456372	1.21754e-24	2.01014e-23	2	437489	441186	-	3513	-	-	-	pleNOG03829;opiNOG05163	S	sp|A5H0J3|URC4_LACKL Uracil catabolism protein 4 OS=Lachancea kluyveri GN=URC4 PE=3 SV=1	gi|472240054|gb|EMR84834.1| hypothetical protein BcDW1_6448 [Botrytis cinerea BcDW1]
Bcin10g05140	1008.72	780.08	1237.35	1.58619	0.665563	1.32878e-24	2.19073e-23	10	1943720	1949096	-	5306	-	GO:0051716;GO:0003677	K10991	opiNOG45679	L	sp|C3KJF2|SWI5_ANOFI DNA repair protein SWI5 homolog OS=Anoplopoma fimbria GN=swi5 PE=2 SV=1	gi|347836507|emb|CCD51079.1| hypothetical protein BofuT4_P023470.1 [Botrytis cinerea T4] &gt;gi|472240206|gb|EMR84985.1| putative dna repair protein swi5 protein [Botrytis cinerea BcDW1]
Bcin07g03810	3665.62	3106.53	4224.7	1.35994	0.443541	1.79144e-24	2.94936e-23	7	1367641	1370350	+	2586	-	GO:0004814;GO:0005524;GO:0032543;GO:0016740;GO:0005739;GO:0006420	K01887	sordNOG04236;opiNOG04213	J	sp|Q05506|SYRC_YEAST Arginine--tRNA ligase, cytoplasmic OS=Saccharomyces cerevisiae (strain ATCC 204508 / S288c) GN=YDR341C PE=1 SV=1	gi|156052483|ref|XP_001592168.1| arginyl-tRNA synthetase [Sclerotinia sclerotiorum 1980] &gt;gi|154704187|gb|EDO03926.1| arginyl-tRNA synthetase [Sclerotinia sclerotiorum 1980 UF-70]
Bcin15g00870	3687.41	3123.83	4250.99	1.36083	0.444483	1.79398e-24	2.94943e-23	15	334339	336508	+	1916	Bccct6	GO:0006457;GO:0005634;GO:0005524;GO:0051082;GO:0005832	K09498	opiNOG01039;sordNOG04988	O	sp|O94515|TCPZ_SCHPO T-complex protein 1 subunit zeta OS=Schizosaccharomyces pombe (strain 972 / ATCC 24843) GN=cct6 PE=3 SV=1	gi|154308645|ref|XP_001553658.1| conserved hypothetical protein [Botrytis cinerea B05.10] &gt;gi|347831847|emb|CCD47544.1| similar to t-complex protein 1 [Botrytis cinerea T4] &gt;gi|472241196|gb|EMR85926.1| putative t-complex protein 1 subunit zeta protein [Botrytis cinerea BcDW1]
Bcin02g00013	9597.79	11231.5	7964.08	0.709084	-0.495971	1.90274e-24	3.12388e-23	2	49305	51717	+	2207	-	GO:0016021;GO:0004497;GO:0055114;GO:0071949	K00480	opiNOG16898;sordNOG10378;opiNOG53023	SIR	sp|Q5EXK1|3HBH_KLEOX 3-hydroxybenzoate 6-hydroxylase OS=Klebsiella oxytoca GN=mhbM PE=1 SV=1	gi|472240522|gb|EMR85290.1| putative salicylate 1-monooxygenase protein [Botrytis cinerea BcDW1]
Bcin03g07660	898.287	1109.74	686.832	0.618912	-0.692194	2.20783e-24	3.6163e-23	3	2580783	2583355	-	2463	-	GO:0030429;GO:0006569;GO:0005737;GO:0097053;GO:0043420;GO:0034354;GO:0019805;GO:0030170	K01556	sordNOG07617;COG3844;sorNOG04363;opiNOG02743	E	sp|Q7RXY2|KYNU2_NEUCR Kynureninase 2 OS=Neurospora crassa (strain ATCC 24698 / 74-OR23-1A / CBS 708.71 / DSM 1257 / FGSC 987) GN=kyn-2 PE=3 SV=2	gi|472238937|gb|EMR83772.1| putative kynureninase protein [Botrytis cinerea BcDW1]
Bcin10g05880	526.255	373.359	679.151	1.81903	0.863168	2.2088e-24	3.6163e-23	10	2259929	2262546	-	2565	Bcrcm1	GO:0005730;GO:0009383;GO:0070475	K15264	sordNOG09153;opiNOG05390	D	sp|O14039|RCM1_SCHPO 25S rRNA (cytosine-C(5))-methyltransferase rcm1 OS=Schizosaccharomyces pombe (strain 972 / ATCC 24843) GN=rcm1 PE=3 SV=3	gi|154289963|ref|XP_001545584.1| hypothetical protein BC1G_15882 [Botrytis cinerea B05.10]
Bcin13g03830	1186.45	936.878	1436.03	1.53278	0.616147	2.23268e-24	3.65032e-23	13	1338864	1343737	+	4590	-	-	-	sorNOG05921;opiNOG46129	S	-	gi|154314070|ref|XP_001556360.1| predicted protein [Botrytis cinerea B05.10] &gt;gi|347831313|emb|CCD47010.1| hypothetical protein BofuT4_P039120.1 [Botrytis cinerea T4] &gt;gi|472244165|gb|EMR88793.1| putative protamine p1 protein [Botrytis cinerea BcDW1]
Bcin13g02180	29.5799	1.68372	57.476	34.1363	5.09323	2.37557e-24	3.87856e-23	13	763593	765068	+	1203	-	GO:0016021	-	opiNOG31851;sorNOG07179;opiNOG28120	S	-	gi|347839880|emb|CCD54452.1| hypothetical protein BofuT4_P125000.1 [Botrytis cinerea T4]
Bcin09g00970	1067.52	1365.54	769.508	0.563518	-0.827466	2.46499e-24	4.01898e-23	9	369540	371937	+	2218	-	-	-	pleNOG00565;opiNOG45530	R	-	gi|154289727|ref|XP_001545471.1| hypothetical protein BC1G_15977 [Botrytis cinerea B05.10]
Bcin13g02520	2594.22	3025.18	2163.27	0.715088	-0.483807	2.60481e-24	4.24109e-23	13	868246	869910	-	1534	Bcipt1	GO:0006676;GO:0016021;GO:0030148;GO:0016772	-	saccNOG03517;opiNOG13504	I	sp|Q10142|AUR1_SCHPO Inositol phosphorylceramide synthase catalytic subunit aur1 OS=Schizosaccharomyces pombe (strain 972 / ATCC 24843) GN=aur1 PE=1 SV=1	gi|472243664|gb|EMR88311.1| putative inositolphosphotransferase protein [Botrytis cinerea BcDW1]
Bcin10g01950	87.9454	142.865	33.026	0.231169	-2.11298	2.63238e-24	4.28007e-23	10	765419	768093	+	2450	-	GO:0055114;GO:0016491	-	opiNOG16582;eurotNOG07730	S	-	gi|347839663|emb|CCD54235.1| hypothetical protein BofuT4_P129350.1 [Botrytis cinerea T4]
Bcin04g01400	275.841	381.059	170.624	0.447763	-1.15919	2.77365e-24	4.50355e-23	4	533921	535708	-	1063	-	-	-	opiNOG10428	Q	sp|P16543|DHK2_STRVN Granaticin polyketide synthase putative ketoacyl reductase 2 OS=Streptomyces violaceoruber GN=gra-orf6 PE=3 SV=1	gi|347831161|emb|CCD46858.1| similar to short-chain dehydrogenase/reductase sdr [Botrytis cinerea T4]
Bcin13g00020	2839.88	3300.73	2379.02	0.720754	-0.472421	2.94347e-24	4.77271e-23	13	14850	15783	-	934	-	GO:0008080	-	opiNOG32723	R	sp|P9WQG4|Y2669_MYCTO Uncharacterized N-acetyltransferase MT2743 OS=Mycobacterium tuberculosis (strain CDC 1551 / Oshkosh) GN=MT2743 PE=3 SV=1	gi|472246151|gb|EMR90697.1| putative acyl- n-acyltransferase protein [Botrytis cinerea BcDW1]
Bcin10g00300	169673	150339	189007	1.25721	0.330223	3.10215e-24	5.0231e-23	10	105547	108382	-	2579	-	GO:0006457;GO:0005840;GO:0005524;GO:0051082;GO:0006950	K04079	opiNOG01126	O	sp|O43109|HSP90_PODAS Heat shock protein 90 homolog OS=Podospora anserina GN=MOD-E PE=3 SV=1	gi|154309690|ref|XP_001554178.1| hypothetical protein BC1G_07315 [Botrytis cinerea B05.10] &gt;gi|347827157|emb|CCD42854.1| similar to heat shock protein 90 [Botrytis cinerea T4] &gt;gi|472239754|gb|EMR84551.1| putative heat shock protein 90 protein [Botrytis cinerea BcDW1]
Bcin04g01500	2031.4	2396.2	1666.61	0.695525	-0.523826	3.20738e-24	5.18636e-23	4	563003	565972	-	2901	-	-	-	opiNOG10053;opiNOG38560	S	-	gi|347831173|emb|CCD46870.1| hypothetical protein BofuT4_P115760.1 [Botrytis cinerea T4] &gt;gi|472242351|gb|EMR87049.1| hypothetical protein BcDW1_4328 [Botrytis cinerea BcDW1]
Bcin01g10360	896.844	686.578	1107.11	1.61251	0.689304	3.54781e-24	5.72898e-23	1	3605670	3607025	+	1356	-	GO:0006284;GO:0003824	-	opiNOG34714;sordNOG08645;sorNOG03871	S	sp|O95243|MBD4_HUMAN Methyl-CpG-binding domain protein 4 OS=Homo sapiens GN=MBD4 PE=1 SV=1	gi|472237329|gb|EMR82231.1| putative pre-mrna splicing factor protein [Botrytis cinerea BcDW1]
Bcin15g02580	1480.54	1191.58	1769.5	1.485	0.570465	3.75406e-24	6.05374e-23	15	915305	917825	+	2148	-	GO:0016021	-	pleNOG02657;opiNOG25150;sordNOG05429	SR	-	gi|347831607|emb|CCD47304.1| hypothetical protein BofuT4_P004630.1 [Botrytis cinerea T4]
Bcin05g02630	996.334	773.564	1219.1	1.57596	0.656229	3.92821e-24	6.32593e-23	5	962646	964369	-	1666	Bcwss1	GO:0008270	-	NOG33359;opiNOG19791	RP	sp|P38838|WSS1_YEAST DNA-dependent metalloprotease WSS1 OS=Saccharomyces cerevisiae (strain ATCC 204508 / S288c) GN=WSS1 PE=1 SV=1	gi|347830975|emb|CCD46672.1| similar to zinc ion binding protein [Botrytis cinerea T4] &gt;gi|472244847|gb|EMR89449.1| putative zinc metallopeptidase protein [Botrytis cinerea BcDW1]
Bcin11g02110	7950.4	6901.55	8999.24	1.30394	0.382882	4.26859e-24	6.86469e-23	11	701138	702876	-	1417	Bchmt1	GO:0006406;GO:0005634;GO:0060567;GO:0035242;GO:0008469;GO:0042802;GO:0019919;GO:0032968;GO:0005829;GO:0034969;GO:0035241	K11434	opiNOG02704;pleNOG08254	OTK	sp|Q9URX7|ANM1_SCHPO Protein arginine N-methyltransferase 1 OS=Schizosaccharomyces pombe (strain 972 / ATCC 24843) GN=rmt1 PE=1 SV=2	gi|154314752|ref|XP_001556700.1| conserved hypothetical protein [Botrytis cinerea B05.10] &gt;gi|347832014|emb|CCD47711.1| similar to protein arginine n-methyltransferase [Botrytis cinerea T4] &gt;gi|472241767|gb|EMR86478.1| putative hnrnp arginine n-methyltransferase protein [Botrytis cinerea BcDW1]
Bcin03g07630	22660.9	19944.7	25377	1.27237	0.347517	4.65173e-24	7.47065e-23	3	2574448	2576203	+	1046	-	GO:0044822;GO:0022625;GO:0002181;GO:0000463;GO:0003735	K02937	opiNOG01352;sordNOG07600	J	sp|Q7SBD5|RL7_NEUCR 60S ribosomal protein L7 OS=Neurospora crassa (strain ATCC 24698 / 74-OR23-1A / CBS 708.71 / DSM 1257 / FGSC 987) GN=rpl-7 PE=3 SV=2	gi|154290822|ref|XP_001546001.1| 60S ribosomal protein L7 [Botrytis cinerea B05.10] &gt;gi|347836654|emb|CCD51226.1| similar to 60s ribosomal protein l7 [Botrytis cinerea T4] &gt;gi|472238940|gb|EMR83775.1| putative 60s ribosomal protein l7 protein [Botrytis cinerea BcDW1]
Bcin02g06650	4975.14	4232.24	5718.03	1.35106	0.434096	5.01518e-24	8.0434e-23	2	2332422	2333828	+	1230	Bcgar1	GO:0055114;GO:0016491	K18097	opiNOG01590;COG0656	CR	sp|Q3ZFI7|GAR1_HYPJE D-galacturonate reductase OS=Hypocrea jecorina GN=gar1 PE=1 SV=1	gi|154319810|ref|XP_001559222.1| hypothetical protein BC1G_02386 [Botrytis cinerea B05.10] &gt;gi|472242968|gb|EMR87642.1| putative glycerol protein [Botrytis cinerea BcDW1]
Bcin07g02530	1558.9	1867.55	1250.24	0.669451	-0.578949	5.31822e-24	8.51782e-23	7	945661	948310	+	2365	Bcreg1	GO:0007039;GO:0006109;GO:0000164;GO:0050790;GO:0042149;GO:0005773	-	pleNOG04329;opiNOG17284	S	sp|Q9UTC4|YIDF_SCHPO Uncharacterized protein C227.15 OS=Schizosaccharomyces pombe (strain 972 / ATCC 24843) GN=SPAC227.15 PE=4 SV=1	gi|472238273|gb|EMR83144.1| putative protein phosphatase type 1 complex subunit hex2 reg1 protein [Botrytis cinerea BcDW1]
Bcin13g01570	13363.2	15028.7	11697.7	0.778358	-0.361494	6.01687e-24	9.62373e-23	13	572681	574513	-	1780	Bczpr1	GO:0005634;GO:0008270;GO:0005737	K06874	opiNOG00787;sordNOG11303	R	sp|P53303|ZPR1_YEAST Zinc finger protein ZPR1 OS=Saccharomyces cerevisiae (strain ATCC 204508 / S288c) GN=ZPR1 PE=1 SV=1	gi|472236265|gb|EMR81203.1| putative zinc finger protein zpr1 protein [Botrytis cinerea BcDW1]
Bcin07g00160	679.487	895.641	463.334	0.517321	-0.950867	6.17743e-24	9.86715e-23	7	64814	66793	-	1495	-	GO:0008061;GO:0006032;GO:0005576;GO:0016021;GO:0005975;GO:0004568	K01183	opiNOG03681;sorNOG02985	G	sp|Q873X9|CHIB1_ASPFM Endochitinase B1 OS=Neosartorya fumigata GN=chiB1 PE=1 SV=1	gi|347827086|emb|CCD42783.1| glycoside hydrolase family 18 protein [Botrytis cinerea T4]
Bcin02g04070	1689.93	1374.51	2005.35	1.45895	0.544934	6.39509e-24	1.0201e-22	2	1426555	1428080	+	1415	-	-	-	opiNOG43631;sordNOG14278	S	-	gi|154308838|ref|XP_001553754.1| predicted protein [Botrytis cinerea B05.10] &gt;gi|347838634|emb|CCD53206.1| hypothetical protein BofuT4P8000011001 [Botrytis cinerea T4] &gt;gi|472242578|gb|EMR87266.1| hypothetical protein BcDW1_4094 [Botrytis cinerea BcDW1]
Bcin03g02170	1911.94	1566.18	2257.69	1.44153	0.527598	6.68036e-24	1.06416e-22	3	725585	728846	+	3215	-	GO:0005634;GO:0000981;GO:0003677;GO:0042407;GO:0005524;GO:0004222;GO:0006518;GO:0005745;GO:0008053;GO:0006357;GO:0008270;GO:0004176;GO:0045041;GO:0006461;GO:0034982	K08956	opiNOG00959;COG0465	O	sp|Q9HGM3|YTA12_SCHPO Mitochondrial respiratory chain complexes assembly protein rca1 OS=Schizosaccharomyces pombe (strain 972 / ATCC 24843) GN=yta12 PE=3 SV=1	gi|154319901|ref|XP_001559267.1| hypothetical protein BC1G_01931 [Botrytis cinerea B05.10] &gt;gi|347829234|emb|CCD44931.1| similar to mitochondrial inner membrane AAA protease Yta12 [Botrytis cinerea T4] &gt;gi|472235672|gb|EMR80639.1| putative mitochondrial inner membrane aaa protease protein [Botrytis cinerea BcDW1]
Bcin08g03380	683.366	506.254	860.478	1.6997	0.765276	7.13402e-24	1.1349e-22	8	1300924	1310671	+	9278	-	GO:0005634;GO:0005524;GO:0010212;GO:0006281;GO:0000077;GO:0090399;GO:0004674;GO:0016572;GO:0000723	K04728	sorNOG01369;opiNOG02198;sordNOG08686	L	sp|Q7RZT9|ATM_NEUCR Serine/threonine-protein kinase tel1 OS=Neurospora crassa (strain ATCC 24698 / 74-OR23-1A / CBS 708.71 / DSM 1257 / FGSC 987) GN=mus-21 PE=3 SV=2	gi|472235761|gb|EMR80721.1| putative phosphatidylinositol 3 protein [Botrytis cinerea BcDW1]
Bcin05g08020	1091.14	1327.36	854.931	0.644085	-0.634677	7.33592e-24	1.16544e-22	5	2816770	2818770	+	1916	-	GO:0016787	-	opiNOG78644;sordNOG06272;opiNOG77713;sorNOG08822	SL	sp|Q5ZL13|NUD19_CHICK Nucleoside diphosphate-linked moiety X motif 19 OS=Gallus gallus GN=NUDT19 PE=2 SV=1	gi|347441473|emb|CCD34394.1| hypothetical protein BofuT4_P103540.1 [Botrytis cinerea T4]
Bcin03g04010	1652.31	1340.58	1964.05	1.46508	0.550976	7.57481e-24	1.20177e-22	3	1336633	1338516	-	1822	Bccel5A	GO:0004553;GO:0005975	K01179	COG2730;opiNOG07693	G	sp|B8MW97|EGLB_ASPFN probable endo-beta-1,4-glucanase B OS=Aspergillus flavus (strain ATCC 200026 / FGSC A1120 / NRRL 3357 / JCM 12722 / SRRC 167) GN=eglB PE=3 SV=1	gi|154322599|ref|XP_001560614.1| endo-beta-1,4-glucanase [Botrytis cinerea B05.10]
Bcin11g04580	275.33	378.664	171.996	0.454217	-1.13855	8.02915e-24	1.27215e-22	11	1685255	1687634	-	2333	-	GO:0016021	-	opiNOG58070;opiNOG20377	S	-	gi|154318299|ref|XP_001558468.1| hypothetical protein BC1G_03317 [Botrytis cinerea B05.10] &gt;gi|347837584|emb|CCD52156.1| hypothetical protein BofuT4_P079510.1 [Botrytis cinerea T4] &gt;gi|472245608|gb|EMR90174.1| hypothetical protein BcDW1_1178 [Botrytis cinerea BcDW1]
Bcin12g03210	4874.96	5569.64	4180.28	0.750547	-0.413986	8.51252e-24	1.34692e-22	12	1104928	1109358	+	3790	-	GO:0004252;GO:0005524;GO:0016485;GO:0005782;GO:0016558;GO:0006515;GO:0004176	K01338	sordNOG08178;opiNOG00953;sorNOG03684	O	sp|Q7SA85|LONP2_NEUCR Lon protease homolog 2, peroxisomal OS=Neurospora crassa (strain ATCC 24698 / 74-OR23-1A / CBS 708.71 / DSM 1257 / FGSC 987) GN=NCU08303 PE=3 SV=1	gi|472243082|gb|EMR87745.1| putative atp-dependent protease la protein [Botrytis cinerea BcDW1]
Bcin04g05060	3627.58	3081.97	4173.19	1.35406	0.437297	8.70925e-24	1.3762e-22	4	1761278	1763425	+	1727	-	GO:0000287;GO:0004749;GO:0016310;GO:0005829;GO:0016301;GO:0009165;GO:0009156	K00948	sordNOG08763;opiNOG02509	F	sp|O94413|KPR2_SCHPO Ribose-phosphate pyrophosphokinase 2 OS=Schizosaccharomyces pombe (strain 972 / ATCC 24843) GN=SPCC1620.06c PE=1 SV=1	gi|347835122|emb|CCD49694.1| similar to ribose-phosphate pyrophosphokinase [Botrytis cinerea T4] &gt;gi|472242260|gb|EMR86959.1| putative ribose-phosphate pyrophosphokinase protein [Botrytis cinerea BcDW1]
Bcin12g03770	1651.45	1341.82	1961.08	1.46151	0.547459	8.93339e-24	1.40973e-22	12	1286621	1288133	+	1461	Bcnop53	-	K14840	opiNOG02080;sordNOG09784;sorNOG02088	SR	sp|Q9UUI4|NOP53_SCHPO Ribosome biogenesis protein NOP53 OS=Schizosaccharomyces pombe (strain 972 / ATCC 24843) GN=rrp16 PE=1 SV=1	gi|154303649|ref|XP_001552231.1| 60S ribosome subunit biogenesis protein NOP53 [Botrytis cinerea B05.10] &gt;gi|347838051|emb|CCD52623.1| similar to p60 domain-containing protein [Botrytis cinerea T4] &gt;gi|472239457|gb|EMR84269.1| putative 60s ribosome subunit biogenesis protein nop53 protein [Botrytis cinerea BcDW1]
Bcin01g02250	1604.52	1303.85	1905.19	1.46121	0.547162	9.13285e-24	1.43928e-22	1	851006	852854	+	1724	-	GO:0005634;GO:0055085;GO:0016021;GO:0006412;GO:0003735;GO:0034968;GO:0018024	K15116	sorNOG01424;opiNOG08128	C	sp|P38127|RIM2_YEAST Mitochondrial carrier protein RIM2 OS=Saccharomyces cerevisiae (strain ATCC 204508 / S288c) GN=RIM2 PE=3 SV=1	gi|347840184|emb|CCD54756.1| similar to mitochondrial carrier protein RIM2 [Botrytis cinerea T4]
Bcin09g06130	613.461	781.958	444.963	0.569038	-0.813404	9.23027e-24	1.45269e-22	9	2135493	2138485	-	2912	Bcpls1	GO:0016021	-	pleNOG05017;opiNOG26230	S	-	gi|24528067|emb|CAD43406.1| tetraspanin [Botrytis cinerea] &gt;gi|472246287|gb|EMR90826.1| putative tetraspanin protein [Botrytis cinerea BcDW1]
Bcin01g10080	217.532	126.645	308.419	2.43531	1.2841	1.01849e-23	1.60079e-22	1	3522571	3525092	+	2359	-	-	-	pleNOG06136;opiNOG28326	SR	-	gi|347827346|emb|CCD43043.1| hypothetical protein BofuT4_P068830.1 [Botrytis cinerea T4]
Bcin10g05320	806.262	612.695	999.829	1.63185	0.706512	1.07221e-23	1.68298e-22	10	2008562	2012638	-	3899	-	GO:0008270	-	opiNOG71345;sorNOG02564;opiNOG23919;sordNOG07594	R	sp|Q9BVI0|PHF20_HUMAN PHD finger protein 20 OS=Homo sapiens GN=PHF20 PE=1 SV=2	gi|347836531|emb|CCD51103.1| similar to PHD-finger domain-containing protein [Botrytis cinerea T4]
Bcin07g01210	5577.5	4801.81	6353.19	1.32308	0.403904	1.11772e-23	1.75208e-22	7	436721	440351	+	3572	Bcfun12	GO:0006413;GO:0003743;GO:0005525;GO:0003924	K03243	sordNOG05884;COG0532;sorNOG02008;opiNOG77229	J	sp|G0S8G9|IF2P_CHATD Eukaryotic translation initiation factor 5B OS=Chaetomium thermophilum (strain DSM 1495 / CBS 144.50 / IMI 039719) GN=CTHT_0029840 PE=1 SV=2	gi|154302195|ref|XP_001551508.1| hypothetical protein BC1G_09778 [Botrytis cinerea B05.10]
Bcin05g02180	423.263	555.838	290.688	0.522973	-0.935191	1.26539e-23	1.98093e-22	5	800470	804079	-	3326	-	-	-	sorNOG05630;opiNOG46952	S	-	gi|472244806|gb|EMR89408.1| hypothetical protein BcDW1_1866 [Botrytis cinerea BcDW1]
Bcin05g04680	2364.9	2762.31	1967.49	0.712262	-0.489521	1.38939e-23	2.17217e-22	5	1648503	1651872	-	3160	-	GO:0006368;GO:0061630;GO:0071596;GO:0008023;GO:0000151;GO:0005737	K15183	opiNOG18156;sordNOG09510	S	-	gi|154296410|ref|XP_001548636.1| hypothetical protein BC1G_13031 [Botrytis cinerea B05.10]
Bcin11g01620	2725.39	2285.38	3165.4	1.38507	0.469955	1.41648e-23	2.21158e-22	11	526225	527740	+	1410	Bcrad51	GO:0003691;GO:0005524;GO:0005635;GO:0004520;GO:0042148;GO:0007131;GO:0043047;GO:0000730;GO:0005654;GO:0010212;GO:0030998;GO:0000775;GO:0000150;GO:0070192;GO:0006312;GO:0000711;GO:0007533;GO:0008094;GO:1990426;GO:0000400;GO:0000723	K04482	sorNOG03651;sordNOG06692;opiNOG07870	L	sp|P36601|RAD51_SCHPO DNA repair protein rhp51 OS=Schizosaccharomyces pombe (strain 972 / ATCC 24843) GN=rhp51 PE=1 SV=1	gi|154314604|ref|XP_001556626.1| hypothetical protein BC1G_04011 [Botrytis cinerea B05.10] &gt;gi|347831947|emb|CCD47644.1| similar to DNA repair protein RAD51 homolog 1 [Botrytis cinerea T4] &gt;gi|472237988|gb|EMR82866.1| putative dna repair protein rhp51 protein [Botrytis cinerea BcDW1]
Bcin16g05190	1498.72	1210.91	1786.53	1.47537	0.561073	1.47829e-23	2.30504e-22	16	1919636	1921200	+	1403	-	GO:0008270;GO:0055114;GO:0016491	-	opiNOG08648;sorNOG00070	Q	sp|Q04894|ADH6_YEAST NADP-dependent alcohol dehydrogenase 6 OS=Saccharomyces cerevisiae (strain ATCC 204508 / S288c) GN=ADH6 PE=1 SV=1	gi|472236045|gb|EMR80991.1| putative zinc-binding alcohol protein [Botrytis cinerea BcDW1]
Bcin14g01960	703.059	524.922	881.196	1.67872	0.74736	1.56352e-23	2.43472e-22	14	822319	824032	+	1714	-	-	-	opiNOG31700;sorNOG07399	S	-	gi|154305406|ref|XP_001553105.1| hypothetical protein BC1G_08472 [Botrytis cinerea B05.10] &gt;gi|472244182|gb|EMR88808.1| hypothetical protein BcDW1_2526 [Botrytis cinerea BcDW1]
Bcin16g04620	7755.48	10135	5375.95	0.530434	-0.914754	1.58961e-23	2.47208e-22	16	1692991	1693538	+	425	-	-	-	-	-	-	gi|154297449|ref|XP_001549151.1| hypothetical protein BC1G_12321 [Botrytis cinerea B05.10]
Bcin06g03370	282.43	391.01	173.85	0.444617	-1.16936	1.6042e-23	2.49148e-22	6	1178595	1180907	+	1685	Bcpic2	GO:0016021	-	sordNOG14640;opiNOG44086	S	-	gi|154291153|ref|XP_001546162.1| hypothetical protein BC1G_15348 [Botrytis cinerea B05.10] &gt;gi|347441892|emb|CCD34813.1| BcPIC2 [Botrytis cinerea T4] &gt;gi|472235410|gb|EMR80386.1| hypothetical protein BcDW1_10993 [Botrytis cinerea BcDW1]
Bcin09g02100	5640.42	4862.19	6418.65	1.32011	0.400663	1.87501e-23	2.90824e-22	9	777852	781568	+	3499	Bcarg5	GO:0034618;GO:0004042;GO:0016310;GO:0006526;GO:0051287;GO:0055114;GO:0003942;GO:0003991;GO:0005739	K12659	opiNOG02311	E	sp|P54898|ARG56_NEUCR Protein arg-6, mitochondrial OS=Neurospora crassa (strain ATCC 24698 / 74-OR23-1A / CBS 708.71 / DSM 1257 / FGSC 987) GN=arg-6 PE=1 SV=2	gi|154310519|ref|XP_001554591.1| hypothetical protein BC1G_07180 [Botrytis cinerea B05.10]
Bcin08g04000	5321.18	6064.24	4578.13	0.754939	-0.405569	1.89006e-23	2.92772e-22	8	1546276	1550506	-	4120	-	GO:0019901;GO:0000079	-	opiNOG17993;sordNOG10934	R	sp|P40186|PCL7_YEAST PHO85 cyclin-7 OS=Saccharomyces cerevisiae (strain ATCC 204508 / S288c) GN=PCL7 PE=1 SV=3	gi|347837344|emb|CCD51916.1| hypothetical protein BofuT4_P084400.1 [Botrytis cinerea T4] &gt;gi|472246104|gb|EMR90652.1| putative cyclin-related 2 protein [Botrytis cinerea BcDW1]
Bcin07g02450	1197.48	949.294	1445.66	1.52288	0.606802	2.04222e-23	3.15928e-22	7	916611	918664	-	2004	Bcutp18	GO:0034388;GO:0000462;GO:0032040;GO:0019013	K14553	opiNOG05755;sordNOG04050	R	sp|P78750|UTP18_SCHPO Probable U3 small nucleolar RNA-associated protein 18 OS=Schizosaccharomyces pombe (strain 972 / ATCC 24843) GN=SPBC29A3.06 PE=2 SV=3	gi|154318744|ref|XP_001558690.1| hypothetical protein BC1G_02761 [Botrytis cinerea B05.10]
Bcin08g01870	720.736	540.682	900.79	1.66603	0.736411	2.19749e-23	3.39502e-22	8	723977	726863	-	2833	Bcaqp4	GO:0015250;GO:0006833;GO:0005887;GO:0015254;GO:0034220;GO:0009992;GO:0015793	K03441	opiNOG05532;opiNOG30203	RG	sp|P43549|YFF4_YEAST Uncharacterized membrane protein YFL054C OS=Saccharomyces cerevisiae (strain ATCC 204508 / S288c) GN=YFL054C PE=1 SV=1	gi|347831097|emb|CCD46794.1| hypothetical protein BofuT4_P115000.1 [Botrytis cinerea T4]
Bcin02g01830	1030.77	804.982	1256.57	1.56099	0.642462	2.40359e-23	3.70858e-22	2	704091	705248	+	1038	Bccgr1	GO:0005730;GO:0030687;GO:0006364	K14822	sorNOG06060;opiNOG38621	S	sp|Q2HDR6|CGR1_CHAGB rRNA-processing protein CGR1 OS=Chaetomium globosum (strain ATCC 6205 / CBS 148.51 / DSM 1962 / NBRC 6347 / NRRL 1970) GN=CGR1 PE=3 SV=2	gi|154319235|ref|XP_001558935.1| predicted protein [Botrytis cinerea B05.10] &gt;gi|347832824|emb|CCD48521.1| similar to rRNA-processing protein cgrA [Botrytis cinerea T4] &gt;gi|472242063|gb|EMR86764.1| putative rrna processing protein [Botrytis cinerea BcDW1]
Bcin07g00770	886.916	680.908	1092.92	1.6051	0.68266	2.64902e-23	4.08191e-22	7	284769	286983	+	1946	-	GO:0006820;GO:0055085;GO:0016021;GO:0022857	-	pleNOG02506;COG0477;opiNOG03870	G	sp|A0A089FNE5|PRLL_FUNXX MFS transporter prlL OS=Fungal sp. (strain NRRL 50135) GN=prlL PE=3 SV=1	gi|154313488|ref|XP_001556070.1| hypothetical protein BC1G_05441 [Botrytis cinerea B05.10] &gt;gi|347826997|emb|CCD42694.1| similar to MFS transporter [Botrytis cinerea T4] &gt;gi|472237073|gb|EMR81987.1| putative mfs transporter protein [Botrytis cinerea BcDW1]
Bcin01g03260	1236.11	982.503	1489.72	1.51625	0.600503	2.92581e-23	4.50254e-22	1	1171988	1175481	+	3437	Bcbik1	GO:0030437;GO:0005816;GO:0035371;GO:0043332;GO:0051519;GO:0051285;GO:0005829;GO:0000778;GO:0005876;GO:0031115;GO:0000743;GO:0042803;GO:0008017;GO:0000022;GO:0000742;GO:0034613;GO:0010570	-	sorNOG03401;opiNOG21008;sordNOG04955	ZR	sp|P79065|TIP1_SCHPO Tip elongation protein 1 OS=Schizosaccharomyces pombe (strain 972 / ATCC 24843) GN=tip1 PE=1 SV=1	gi|154301071|ref|XP_001550949.1| hypothetical protein BC1G_10508 [Botrytis cinerea B05.10]
Bcin07g06380	2696.87	3126.89	2266.85	0.724954	-0.464039	3.10288e-23	4.76881e-22	7	2354546	2355261	+	716	-	-	-	-	-	-	-
Bcin12g01880	530.884	719.699	342.068	0.475293	-1.07311	3.27057e-23	5.01998e-22	12	655693	657888	+	2132	-	GO:0055085;GO:0015535;GO:0015517;GO:0015518;GO:0015755;GO:0005887;GO:0015751;GO:0015756;GO:0015757	K02429	opiNOG17760	R	sp|Q2YIJ8|GLUP_BRUA2 Glucose/galactose transporter OS=Brucella abortus (strain 2308) GN=gluP PE=3 SV=1	gi|347839259|emb|CCD53831.1| similar to L-fucose:H+ symporter permease [Botrytis cinerea T4] &gt;gi|472237004|gb|EMR81921.1| putative mfs general substrate transporter protein [Botrytis cinerea BcDW1]
Bcin01g02800	2517.8	2108.22	2927.39	1.38856	0.473592	3.40781e-23	5.22383e-22	1	1037943	1041389	-	3391	-	GO:0046872;GO:0003676	-	opiNOG18300;sordNOG09033	R	-	gi|154299075|ref|XP_001549958.1| hypothetical protein BC1G_11850 [Botrytis cinerea B05.10] &gt;gi|347840266|emb|CCD54838.1| similar to transcription factor Zn, C2H2 [Botrytis cinerea T4] &gt;gi|472235863|gb|EMR80815.1| putative zinc finger protein crol gamma protein [Botrytis cinerea BcDW1]
Bcin10g01260	33379.3	29518.4	37240.3	1.2616	0.335253	3.49376e-23	5.34862e-22	10	491489	493695	+	1791	-	GO:0003729;GO:0006412;GO:0022625;GO:0003735	K02872	opiNOG02510	J	sp|Q9P720|RL16_NEUCR 60S ribosomal protein L16 OS=Neurospora crassa (strain ATCC 24698 / 74-OR23-1A / CBS 708.71 / DSM 1257 / FGSC 987) GN=crp-46 PE=3 SV=1	gi|154312810|ref|XP_001555732.1| 60S ribosomal protein L16 [Botrytis cinerea B05.10] &gt;gi|347839766|emb|CCD54338.1| similar to 60S ribosomal protein L16 [Botrytis cinerea T4]
Bcin03g06360	4878.94	5664.14	4093.73	0.722745	-0.468441	3.52337e-23	5.38697e-22	3	2127352	2130193	+	2774	-	-	-	sorNOG01582;opiNOG13793;sordNOG08663	S	sp|A0A084AFG9|SAT20_STACB Satratoxin biosynthesis SC3 cluster transcription factor SAT20 OS=Stachybotrys chartarum (strain CBS 109288 / IBT 7711) GN=SAT20 PE=3 SV=1	gi|347836853|emb|CCD51425.1| similar to transcription factor Cys6 [Botrytis cinerea T4]
Bcin01g03440	4369.37	3744.12	4994.62	1.33399	0.415748	3.5433e-23	5.41041e-22	1	1222259	1226036	+	3556	-	GO:0005524;GO:0002161;GO:0004832;GO:0005829;GO:0006438;GO:0005739;GO:0006450	K01873	opiNOG08660;sordNOG07965	J	sp|P28350|SYV_NEUCR Valine--tRNA ligase, mitochondrial OS=Neurospora crassa (strain ATCC 24698 / 74-OR23-1A / CBS 708.71 / DSM 1257 / FGSC 987) GN=cyt-20 PE=1 SV=1	gi|347840344|emb|CCD54916.1| similar to valyl-trna synthetase [Botrytis cinerea T4]
Bcin02g07990	2160.99	1752.47	2569.52	1.46623	0.552112	3.93446e-23	5.99993e-22	2	2872271	2874534	+	2144	Bcrrp14	-	-	opiNOG21481;sordNOG09555	S	sp|P36080|RRP14_YEAST Ribosomal RNA-processing protein 14 OS=Saccharomyces cerevisiae (strain ATCC 204508 / S288c) GN=RRP14 PE=1 SV=1	gi|154291501|ref|XP_001546333.1| hypothetical protein BC1G_15271 [Botrytis cinerea B05.10] &gt;gi|347827602|emb|CCD43299.1| hypothetical protein BofuT4_P067070.1 [Botrytis cinerea T4] &gt;gi|472237319|gb|EMR82221.1| putative 60s ribosome biogenesis protein rrp14 protein [Botrytis cinerea BcDW1]
Bcin15g03220	7695.11	6707.58	8682.64	1.29445	0.372343	4.75397e-23	7.24028e-22	15	1124605	1128320	+	3256	-	GO:0016021	-	opiNOG03148;pleNOG04406;sordNOG08426;sorNOG00589	SR	sp|O13776|FT105_SCHPO Ubp5-interacting protein ftp105 OS=Schizosaccharomyces pombe (strain 972 / ATCC 24843) GN=ftp105 PE=1 SV=2	gi|347831518|emb|CCD47215.1| hypothetical protein BofuT4_P003740.1 [Botrytis cinerea T4] &gt;gi|472237189|gb|EMR82100.1| putative high-temperature-induced dauer-formation protein [Botrytis cinerea BcDW1]
Bcin13g03450	2672.95	3100.19	2245.72	0.724382	-0.465176	5.30784e-23	8.0734e-22	13	1201744	1205806	-	4000	Bcmet10	GO:0055114;GO:0016903	K00380	pleNOG02191;sordNOG11881;opiNOG02558	CE	sp|P39692|MET10_YEAST Sulfite reductase [NADPH] flavoprotein component OS=Saccharomyces cerevisiae (strain ATCC 204508 / S288c) GN=MET10 PE=1 SV=2	gi|154313964|ref|XP_001556307.1| hypothetical protein BC1G_04925 [Botrytis cinerea B05.10] &gt;gi|347831369|emb|CCD47066.1| similar to sulfite reductase alpha subunit [Botrytis cinerea T4] &gt;gi|472239043|gb|EMR83874.1| putative sulfite reductase flavoprotein component protein [Botrytis cinerea BcDW1]
Bcin13g05020	2125.88	1766.31	2485.45	1.40714	0.492766	6.29523e-23	9.56291e-22	13	1893190	1894996	-	1760	Bcthr4	GO:0004795;GO:0009088;GO:0030170;GO:0005737	K01733	opiNOG01948;sorNOG00557	E	sp|Q42598|THRC_SCHPO Threonine synthase OS=Schizosaccharomyces pombe (strain 972 / ATCC 24843) GN=thrc PE=1 SV=1	gi|347832506|emb|CCD48203.1| similar to threonine synthase [Botrytis cinerea T4] &gt;gi|472242661|gb|EMR87347.1| putative threonine synthase protein [Botrytis cinerea BcDW1]
Bcin02g08960	739.292	921.622	556.961	0.604327	-0.726598	6.4856e-23	9.83942e-22	2	3182144	3185912	+	3653	-	GO:0030246;GO:0004565;GO:0009341;GO:0005975	K01190	COG3250;sorNOG00503;opiNOG01860	G	sp|P00723|BGAL_KLULA Beta-galactosidase OS=Kluyveromyces lactis (strain ATCC 8585 / CBS 2359 / DSM 70799 / NBRC 1267 / NRRL Y-1140 / WM37) GN=LAC4 PE=1 SV=2	gi|154309953|ref|XP_001554309.1| hypothetical protein BC1G_06897 [Botrytis cinerea B05.10]
Bcin07g01620	1352.45	1086.82	1618.07	1.48882	0.574165	7.38586e-23	1.11908e-21	7	596119	598066	-	1948	Bcrrp8	GO:0031167;GO:0005730;GO:0016433;GO:0042273	K14850	opiNOG00378;sordNOG09579	A	sp|G0S8E7|RRP8_CHATD 25S rRNA (adenine-N(1))-methyltransferase OS=Chaetomium thermophilum (strain DSM 1495 / CBS 144.50 / IMI 039719) GN=RPR8 PE=3 SV=2	gi|347830466|emb|CCD46163.1| hypothetical protein BofuT4_P117130.1 [Botrytis cinerea T4] &gt;gi|472243380|gb|EMR88037.1| putative ribosomal rna-processing protein 8 protein [Botrytis cinerea BcDW1]
Bcin13g00300	168.4	251.054	85.7451	0.34154	-1.54987	8.74464e-23	1.32326e-21	13	146551	147164	-	558	-	-	-	opiNOG44438	R	-	gi|472245800|gb|EMR90360.1| hypothetical protein BcDW1_977 [Botrytis cinerea BcDW1]
Bcin01g05490	1896.87	1565.71	2228.02	1.42301	0.508946	9.04154e-23	1.36643e-21	1	1927375	1930326	+	2700	Bcnpl4	GO:0031965;GO:0031625;GO:0051028;GO:0048471;GO:0043130;GO:0006511;GO:0005789;GO:0015031	K14015	opiNOG01407;sorNOG07196	U	sp|A7EGK5|NPL4_SCLS1 Nuclear protein localization protein 4 OS=Sclerotinia sclerotiorum (strain ATCC 18683 / 1980 / Ss-1) GN=npl4 PE=3 SV=1	gi|347829803|emb|CCD45500.1| similar to nuclear protein localization protein 4 [Botrytis cinerea T4] &gt;gi|472241319|gb|EMR86047.1| putative npl4 family protein [Botrytis cinerea BcDW1]
Bcin04g03370	468.694	329.851	607.537	1.84185	0.881157	9.55274e-23	1.44184e-21	4	1207862	1210127	+	2266	-	GO:0016874	-	pleNOG02510;opiNOG47053	SR	-	gi|347835376|emb|CCD49948.1| hypothetical protein BofuT4_P096560.1 [Botrytis cinerea T4]
Bcin07g06370	7524.8	8491.12	6558.47	0.772392	-0.372595	1.07727e-22	1.62389e-21	7	2344527	2349621	-	5035	-	GO:0005634;GO:0003677;GO:0008270;GO:0006351	-	sordNOG09145;opiNOG18593;opiNOG04764;sordNOG08384	KR	sp|Q0IH98|ZB8AA_XENLA Zinc finger and BTB domain-containing protein 8A.1-A OS=Xenopus laevis GN=zbtb8a.1-a PE=2 SV=1	gi|347840741|emb|CCD55313.1| similar to transcription factor Zn, C2H2 [Botrytis cinerea T4] &gt;gi|472246534|gb|EMR91067.1| putative c2h2 transcription factor protein [Botrytis cinerea BcDW1]
Bcin03g07440	916.801	710.385	1123.22	1.58114	0.660962	1.26477e-22	1.9041e-21	3	2516636	2519697	-	2528	Bcavt1	GO:0015188;GO:0000329;GO:1902475;GO:0006868;GO:0098655;GO:0007034;GO:0015828;GO:0015186;GO:0016021;GO:0005302;GO:0015803	K15015	opiNOG08398;sorNOG04110;COG0814	E	sp|P47082|AVT1_YEAST Vacuolar amino acid transporter 1 OS=Saccharomyces cerevisiae (strain ATCC 204508 / S288c) GN=AVT1 PE=1 SV=1	gi|154298862|ref|XP_001549852.1| hypothetical protein BC1G_11678 [Botrytis cinerea B05.10] &gt;gi|347836683|emb|CCD51255.1| similar to vacuolar amino acid transporter [Botrytis cinerea T4] &gt;gi|472237474|gb|EMR82369.1| putative vacuolar amino acid transporter 1 protein [Botrytis cinerea BcDW1]
Bcin05g08170	167.988	244.355	91.6206	0.374949	-1.41524	1.2802e-22	1.92488e-21	5	2862209	2864282	+	2074	Bcrco1	GO:0008270	-	sorNOG03437;opiNOG78123;opiNOG22914;sordNOG07280	R	sp|Q09698|YA27_SCHPO Uncharacterized protein C2F7.07c OS=Schizosaccharomyces pombe (strain 972 / ATCC 24843) GN=SPAC2F7.07c PE=4 SV=1	gi|472245821|gb|EMR90381.1| putative phd-finger domain-containing protein [Botrytis cinerea BcDW1]
Bcin03g09318	1287.68	942.679	1632.68	1.73195	0.792399	1.29434e-22	1.94365e-21	3	3218411	3220094	-	1589	-	-	-	sordNOG13977;opiNOG39553	S	-	gi|472236467|gb|EMR81399.1| hypothetical protein BcDW1_9988 [Botrytis cinerea BcDW1]
Bcin11g02910	5273.29	5994.26	4552.33	0.759448	-0.396977	1.29957e-22	1.94902e-21	11	997948	1002080	-	3770	-	-	-	opiNOG42353;sordNOG12669	SR	-	gi|154314939|ref|XP_001556793.1| hypothetical protein BC1G_04811 [Botrytis cinerea B05.10]
Bcin15g03010	29161.6	35213.8	23109.3	0.656255	-0.607671	1.31086e-22	1.96346e-21	15	1047904	1049946	+	2043	-	-	-	opiNOG36269;sordNOG13647	R	-	gi|154317878|ref|XP_001558258.1| hypothetical protein BC1G_02922 [Botrytis cinerea B05.10] &gt;gi|347831551|emb|CCD47248.1| hypothetical protein BofuT4P2000023001 [Botrytis cinerea T4] &gt;gi|472242994|gb|EMR87667.1| putative dnase1 protein [Botrytis cinerea BcDW1]
Bcin13g00770	2272.76	2698.94	1846.57	0.684185	-0.547541	1.31266e-22	1.96366e-21	13	295080	296303	+	1100	-	GO:0042206;GO:0018786	-	opiNOG08927;sordNOG07010	I	sp|P34914|HYES_MOUSE Bifunctional epoxide hydrolase 2 OS=Mus musculus GN=Ephx2 PE=1 SV=2	gi|154315681|ref|XP_001557163.1| epoxide hydrolase [Botrytis cinerea B05.10] &gt;gi|347840073|emb|CCD54645.1| similar to epoxide hydrolase [Botrytis cinerea T4] &gt;gi|472235911|gb|EMR80860.1| putative epoxide hydrolase protein [Botrytis cinerea BcDW1]
Bcin11g00220	957.822	1169.32	746.328	0.63826	-0.647784	1.4977e-22	2.23762e-21	11	81928	84162	-	2041	-	-	-	sordNOG06185;sorNOG04740;opiNOG28819	S	-	gi|154304065|ref|XP_001552438.1| hypothetical protein BC1G_09668 [Botrytis cinerea B05.10]
Bcin08g03990	1529.12	1246.48	1811.76	1.45349	0.539525	1.53546e-22	2.29113e-21	8	1538614	1541126	-	2459	-	GO:0000009;GO:0097502;GO:0006491;GO:0000136	K05528	sorNOG02831;opiNOG03864	G	sp|Q5A4E3|OCH1_CANAL Initiation-specific alpha-1,6-mannosyltransferase OS=Candida albicans (strain SC5314 / ATCC MYA-2876) GN=OCH1 PE=3 SV=1	gi|347837342|emb|CCD51914.1| glycosyltransferase family 32 protein [Botrytis cinerea T4] &gt;gi|472246105|gb|EMR90653.1| putative initiation-specific alpha mannosyltransferase protein [Botrytis cinerea BcDW1]
Bcin02g05170	1897.59	2228.32	1566.86	0.703158	-0.508079	1.5679e-22	2.33659e-21	2	1855572	1857390	-	1721	Bcoxr1	-	-	pleNOG01539;opiNOG09640	L	sp|Q7S4P1|OXR1_NEUCR Oxidation resistance protein 1 OS=Neurospora crassa (strain ATCC 24698 / 74-OR23-1A / CBS 708.71 / DSM 1257 / FGSC 987) GN=oxr1 PE=3 SV=2	gi|154304774|ref|XP_001552791.1| hypothetical protein BC1G_08126 [Botrytis cinerea B05.10] &gt;gi|347441553|emb|CCD34474.1| similar to oxidation resistance protein 1 [Botrytis cinerea T4] &gt;gi|472238001|gb|EMR82878.1| putative oxidation resistance protein 1 protein [Botrytis cinerea BcDW1]
Bcin04g01410	3135.55	4569.15	1701.96	0.37249	-1.42473	1.78279e-22	2.65348e-21	4	535803	537113	-	1056	-	-	-	magNOG11988;opiNOG39948;sordNOG13794	SR	-	gi|347831162|emb|CCD46859.1| hypothetical protein BofuT4_P115650.1 [Botrytis cinerea T4]
Bcin13g04540	3824.85	3264.15	4385.55	1.34355	0.426052	1.87643e-22	2.78933e-21	13	1690556	1694157	+	3436	Bcils1	GO:0005524;GO:0002161;GO:0006428;GO:0005829;GO:0016740;GO:0006450;GO:0004822	K01870	sordNOG09726;opiNOG00207;sorNOG04112	J	sp|O13651|SYIC_SCHPO Isoleucine--tRNA ligase, cytoplasmic OS=Schizosaccharomyces pombe (strain 972 / ATCC 24843) GN=irs1 PE=3 SV=1	gi|154295520|ref|XP_001548195.1| hypothetical protein BC1G_13385 [Botrytis cinerea B05.10] &gt;gi|347837811|emb|CCD52383.1| similar to isoleucyl-tRNA synthetase ,cytoplasmic [Botrytis cinerea T4] &gt;gi|472238925|gb|EMR83760.1| putative isoleucyl-trna synthetase protein [Botrytis cinerea BcDW1]
Bcin08g01360	4060.96	3476.43	4645.49	1.33628	0.418226	2.10054e-22	3.11854e-21	8	537720	539732	+	1803	-	GO:0009263;GO:0004748;GO:0016021;GO:0009186;GO:0055114;GO:0005971	K10808	opiNOG03541;sorNOG02116	F	sp|Q9C167|RIR2_NEUCR Ribonucleoside-diphosphate reductase small chain OS=Neurospora crassa (strain ATCC 24698 / 74-OR23-1A / CBS 708.71 / DSM 1257 / FGSC 987) GN=rnr-2 PE=3 SV=2	gi|154296564|ref|XP_001548712.1| ribonucleotide reductase small subunit [Botrytis cinerea B05.10] &gt;gi|347828025|emb|CCD43722.1| similar to ribonucleoside-diphosphate reductase small subunit [Botrytis cinerea T4] &gt;gi|472236580|gb|EMR81508.1| putative ribonucleotide reductase small subunit protein [Botrytis cinerea BcDW1]
Bcin09g00770	908.724	707.131	1110.32	1.57017	0.650921	2.13779e-22	3.16985e-21	9	268768	270240	+	1418	-	GO:0016787	K01053	sordNOG06858;COG3386	RG	sp|Q01578|GNL_ZYMMO Gluconolactonase OS=Zymomonas mobilis subsp. mobilis (strain ATCC 31821 / ZM4 / CP4) GN=gnl PE=1 SV=2	gi|347441797|emb|CCD34718.1| similar to D-lactonohydrolase-like protein [Botrytis cinerea T4]
Bcin08g03740	1038.55	1351.92	725.166	0.536395	-0.898631	2.14151e-22	3.17137e-21	8	1446636	1448310	-	1616	-	GO:0016787	-	sorNOG01454;opiNOG12145	S	-	gi|154309248|ref|XP_001553958.1| hypothetical protein BC1G_07518 [Botrytis cinerea B05.10] &gt;gi|347837295|emb|CCD51867.1| hypothetical protein BofuT4_P083910.1 [Botrytis cinerea T4] &gt;gi|472246126|gb|EMR90674.1| hypothetical protein BcDW1_722 [Botrytis cinerea BcDW1]
Bcin12g05630	617.15	777.553	456.747	0.587416	-0.767545	2.232e-22	3.30123e-21	12	1935523	1938160	-	2225	-	-	-	sorNOG01002;opiNOG32841	S	-	gi|154293353|ref|XP_001547211.1| hypothetical protein BC1G_13699 [Botrytis cinerea B05.10]
Bcin08g05320	9008	7888.81	10127.2	1.28374	0.360353	2.30238e-22	3.40105e-21	8	2005585	2007190	-	1363	Bcyrb1	GO:0005634;GO:0046604;GO:0006355;GO:0005813;GO:0043547;GO:0005737;GO:0006405;GO:0007051;GO:0008536;GO:0006511;GO:0006606;GO:0000082;GO:0005096	K15306	sordNOG07396;opiNOG19988	U	sp|Q09717|RANG_SCHPO Ran-specific GTPase-activating protein 1 OS=Schizosaccharomyces pombe (strain 972 / ATCC 24843) GN=sbp1 PE=1 SV=1	gi|154305201|ref|XP_001553003.1| hypothetical protein BC1G_08895 [Botrytis cinerea B05.10] &gt;gi|347826782|emb|CCD42479.1| similar to Ran-specific GTPase-activating protein 1 [Botrytis cinerea T4] &gt;gi|472240817|gb|EMR85566.1| putative ran-specific gtpase-activating protein 1 protein [Botrytis cinerea BcDW1]
Bcin10g03400	2378.55	1991.06	2766.04	1.38923	0.474283	2.32573e-22	3.43125e-21	10	1286195	1288343	+	1720	Bcrbg1	GO:0005634;GO:0005829;GO:0002181;GO:0005525;GO:0005844	K06944	pleNOG00096;opiNOG07104	T	sp|P39729|RBG1_YEAST Ribosome-interacting GTPase 1 OS=Saccharomyces cerevisiae (strain ATCC 204508 / S288c) GN=RBG1 PE=1 SV=1	gi|347829310|emb|CCD45007.1| similar to GTP binding protein [Botrytis cinerea T4] &gt;gi|472245045|gb|EMR89637.1| putative gtp binding protein [Botrytis cinerea BcDW1]
Bcin06g05230	1432.82	1721.24	1144.41	0.664879	-0.588837	2.42369e-22	3.5713e-21	6	1774070	1777326	-	3151	-	GO:0005634;GO:0000981;GO:0006357;GO:0008270	-	sorNOG04355;opiNOG44302	SK	-	gi|154319654|ref|XP_001559144.1| hypothetical protein BC1G_02308 [Botrytis cinerea B05.10] &gt;gi|347842328|emb|CCD56900.1| similar to transcription factor Cys6 [Botrytis cinerea T4]
Bcin05g01380	1596.3	1891.65	1300.96	0.687737	-0.540071	2.47307e-22	3.63952e-21	5	549025	550576	+	1361	-	GO:0034599;GO:0031307;GO:0005758;GO:0006696;GO:0055114;GO:0004128	K00326	sordNOG08692;opiNOG10391;pleNOG04047	M	sp|A6SI59|MCR1_BOTFB NADH-cytochrome b5 reductase 2 OS=Botryotinia fuckeliana (strain B05.10) GN=mcr1 PE=3 SV=1	gi|154297211|ref|XP_001549033.1| NADH-cytochrome b5 reductase [Botrytis cinerea B05.10] &gt;gi|187609606|sp|A6SI59.1|MCR1_BOTFB RecName: Full=NADH-cytochrome b5 reductase 2; AltName: Full=Mitochondrial cytochrome b reductase &gt;gi|347440859|emb|CCD33780.1| similar to NADH-cytochrome b5 reductase [Botrytis cinerea T4]
Bcin05g05620	1094.23	866.689	1321.77	1.52508	0.608889	2.56055e-22	3.76356e-21	5	1975206	1977259	+	2001	Bcdeg1	GO:0003723;GO:0009982;GO:0001522	K01855	opiNOG11604;onyNOG03395	J	sp|P31115|PUS3_YEAST tRNA pseudouridine(38/39) synthase OS=Saccharomyces cerevisiae (strain ATCC 204508 / S288c) GN=DEG1 PE=1 SV=1	gi|347838967|emb|CCD53539.1| similar to pseudouridylate synthase 3 [Botrytis cinerea T4]
Bcin01g01970	649.081	483.579	814.584	1.68449	0.752313	2.67941e-22	3.93335e-21	1	736181	737496	+	1181	-	-	K14784	sorNOG03515;opiNOG27794	R	sp|G0S1B3|CMS1_CHATD Protein CMS1 OS=Chaetomium thermophilum (strain DSM 1495 / CBS 144.50 / IMI 039719) GN=CSM1 PE=3 SV=2	gi|154290572|ref|XP_001545879.1| hypothetical protein BC1G_15630 [Botrytis cinerea B05.10] &gt;gi|472245280|gb|EMR89854.1| hypothetical protein BcDW1_1336 [Botrytis cinerea BcDW1]
Bcin08g00920	2205.06	1838.57	2571.55	1.39867	0.484053	2.96161e-22	4.34223e-21	8	370449	379351	+	8470	-	GO:0004553;GO:0005975	-	sordNOG05876;opiNOG03871	S	-	gi|472240760|gb|EMR85511.1| putative myosin class ii heavy chain protein [Botrytis cinerea BcDW1]
Bcin02g02410	8934.85	7818.24	10051.5	1.28564	0.362488	3.13648e-22	4.5929e-21	2	884206	886680	-	2475	-	GO:0005975	-	opiNOG34541;opiNOG34318;opiNOG36578	R	sp|Q09788|ASL1_SCHPO Alkali-sensitive linkage protein 1 OS=Schizosaccharomyces pombe (strain 972 / ATCC 24843) GN=asl1 PE=1 SV=1	gi|347832908|emb|CCD48605.1| hypothetical protein BofuT4_P109890.1 [Botrytis cinerea T4] &gt;gi|472240295|gb|EMR85071.1| putative uncharacterized serine-rich protein [Botrytis cinerea BcDW1]
Bcin01g04490	891.839	673.142	1110.54	1.64978	0.722275	3.2602e-22	4.76815e-21	1	1638266	1642595	-	4169	Bcmsh6	GO:0055085;GO:0005524;GO:0032300;GO:0030983;GO:0000228;GO:0000710;GO:0007131;GO:0003684;GO:0005829;GO:0016021;GO:0005215	K08737	opiNOG01317	L	sp|O74502|MSH6_SCHPO DNA mismatch repair protein msh6 OS=Schizosaccharomyces pombe (strain 972 / ATCC 24843) GN=msh6 PE=1 SV=1	gi|347840481|emb|CCD55053.1| similar to DNA mismatch repair protein msh6 [Botrytis cinerea T4]
Bcin11g04070	2665.07	3226.44	2103.71	0.652022	-0.617008	3.58093e-22	5.23072e-21	11	1528563	1534682	+	5992	-	GO:0070588;GO:0046872;GO:0000329;GO:0005524;GO:0005887;GO:0005388;GO:0006874	K01537	pleNOG03301;sorNOG04422;opiNOG01657	P	sp|Q9HDW7|ATC2_SCHPO Calcium-transporting ATPase 2 OS=Schizosaccharomyces pombe (strain 972 / ATCC 24843) GN=pmc1 PE=3 SV=1	gi|347837648|emb|CCD52220.1| similar to Calcium transporting P-type ATPase [Botrytis cinerea T4] &gt;gi|472244419|gb|EMR89036.1| putative calcium transporting p-type atpase protein [Botrytis cinerea BcDW1]
Bcin10g01460	536.721	683.805	389.636	0.569806	-0.811458	3.58774e-22	5.23419e-21	10	557337	559340	+	1960	-	-	-	-	-	-	gi|154312764|ref|XP_001555709.1| predicted protein [Botrytis cinerea B05.10]
Bcin08g05590	8933.94	7826.18	10041.7	1.28309	0.359624	3.683e-22	5.36653e-21	8	2113513	2115400	+	1888	Bcsqt1	GO:0005634;GO:0000027;GO:0022626	K14818	sordNOG06939;sorNOG03235;opiNOG00983	KR	sp|P35184|SQT1_YEAST Ribosome assembly protein SQT1 OS=Saccharomyces cerevisiae (strain ATCC 204508 / S288c) GN=SQT1 PE=1 SV=2	gi|154305289|ref|XP_001553047.1| hypothetical protein BC1G_08939 [Botrytis cinerea B05.10] &gt;gi|347826735|emb|CCD42432.1| similar to 60S ribosome biogenesis protein Sqt1 [Botrytis cinerea T4] &gt;gi|472240790|gb|EMR85539.1| putative 60s ribosome biogenesis protein sqt1 protein [Botrytis cinerea BcDW1]
Bcin01g03820	3838.96	3024.13	4653.8	1.53889	0.621891	3.97172e-22	5.78008e-21	1	1375978	1378673	+	2617	Bcscw11	GO:0016787;GO:0005975	-	opiNOG15556	G	sp|Q0CEX9|BTGE_ASPTN Probable beta-glucosidase btgE OS=Aspergillus terreus (strain NIH 2624 / FGSC A1156) GN=btgE PE=3 SV=1	gi|154290718|ref|XP_001545950.1| hypothetical protein BC1G_15278 [Botrytis cinerea B05.10]
Bcin02g04160	1182.6	918.049	1447.14	1.57632	0.656564	4.14479e-22	6.02451e-21	2	1463935	1465994	-	1961	Bcnoc4	GO:0030692;GO:0032040;GO:0000472;GO:0005730;GO:0005829;GO:0000447;GO:0000480	K14771	opiNOG06649;sordNOG04226	J	sp|O94372|YG06_SCHPO Uncharacterized protein C1604.06c OS=Schizosaccharomyces pombe (strain 972 / ATCC 24843) GN=SPBC1604.06c PE=3 SV=1	gi|347838649|emb|CCD53221.1| similar to nucleolar complex protein [Botrytis cinerea T4] &gt;gi|472242569|gb|EMR87257.1| putative nucleolar complex protein [Botrytis cinerea BcDW1]
Bcin13g05580	2523.42	4614.34	432.502	0.09373	-3.41535	4.33172e-22	6.28846e-21	13	2124541	2126807	-	2115	-	GO:0008270;GO:0055114;GO:0016491	K13953	opiNOG02528;pleNOG02562	Q	sp|Q9P6C8|ADH1_NEUCR Alcohol dehydrogenase 1 OS=Neurospora crassa (strain ATCC 24698 / 74-OR23-1A / CBS 708.71 / DSM 1257 / FGSC 987) GN=adh-1 PE=3 SV=1	gi|154310831|ref|XP_001554746.1| hypothetical protein BC1G_06394 [Botrytis cinerea B05.10] &gt;gi|472235595|gb|EMR80567.1| putative alcohol dehydrogenase protein [Botrytis cinerea BcDW1]
Bcin12g00120	730.012	906.394	553.631	0.610806	-0.711214	5.32826e-22	7.72565e-21	12	60219	61476	+	1205	Bcbos1	GO:0006896;GO:0005484;GO:0000149;GO:0031902;GO:0042147;GO:0006891;GO:0006623;GO:0048280;GO:0005794;GO:0005829;GO:0031201;GO:0016021;GO:0005789;GO:0006888;GO:0012507	K08496	opiNOG01405;opiNOG77896	U	sp|Q6BZQ6|BOS1_YARLI Protein transport protein BOS1 OS=Yarrowia lipolytica (strain CLIB 122 / E 150) GN=BOS1 PE=3 SV=1	gi|154317370|ref|XP_001558005.1| hypothetical protein BC1G_03587 [Botrytis cinerea B05.10] &gt;gi|347829680|emb|CCD45377.1| similar to v-SNARE protein Bos1 [Botrytis cinerea T4]
Bcin12g00190	4218.54	3630.5	4806.58	1.32395	0.404844	6.38747e-22	9.25006e-21	12	82220	84126	-	1840	Bcgua1	GO:0003922;GO:0006541;GO:0005524;GO:0006177;GO:0016462;GO:0005829;GO:0003921	K01951	opiNOG00441;COG0518	F	sp|Q2UFN0|GUAA_ASPOR GMP synthase [glutamine-hydrolyzing] OS=Aspergillus oryzae (strain ATCC 42149 / RIB 40) GN=gua1 PE=3 SV=1	gi|154317352|ref|XP_001557996.1| hypothetical protein BC1G_03578 [Botrytis cinerea B05.10] &gt;gi|347829672|emb|CCD45369.1| similar to GMP synthase [Botrytis cinerea T4] &gt;gi|472240658|gb|EMR85416.1| putative gmp synthase protein [Botrytis cinerea BcDW1]
Bcin05g02880	1896.62	1574.76	2218.47	1.40877	0.494432	6.50614e-22	9.41036e-21	5	1070463	1072326	+	1745	Bcsof1	GO:0080008;GO:0072686;GO:0000462;GO:0032040;GO:0005730	K11806	KOG0268;opiNOG01384	A	sp|P33750|DCA13_YEAST Protein SOF1 OS=Saccharomyces cerevisiae (strain ATCC 204508 / S288c) GN=SOF1 PE=1 SV=1	gi|154321357|ref|XP_001559994.1| U3 small nucleolar RNA associated protein [Botrytis cinerea B05.10] &gt;gi|347830931|emb|CCD46628.1| similar to U3 small nucleolar RNA associated protein [Botrytis cinerea T4]
Bcin14g01080	12225.4	13678.3	10772.5	0.787563	-0.344533	6.60385e-22	9.53997e-21	14	492217	496227	+	4011	-	-	-	opiNOG24603	S	-	gi|154291116|ref|XP_001546144.1| hypothetical protein BC1G_15330 [Botrytis cinerea B05.10] &gt;gi|347440750|emb|CCD33671.1| hypothetical protein BofuT4_P068170.1 [Botrytis cinerea T4] &gt;gi|472238112|gb|EMR82988.1| hypothetical protein BcDW1_8423 [Botrytis cinerea BcDW1]
Bcin01g06030	1929.72	1598.5	2260.95	1.41442	0.500211	6.67333e-22	9.62855e-21	1	2119885	2125769	-	5787	Bcsgs1	GO:0003677;GO:0005524;GO:0071140;GO:0031860;GO:0006268;GO:0000706;GO:0005737;GO:0031573;GO:0000070;GO:0034065;GO:0005730;GO:0009378;GO:0006265;GO:0031292;GO:0006301;GO:0000722;GO:1903221;GO:0010947;GO:0000228;GO:0001302;GO:0043140;GO:0000724;GO:0031422;GO:0070914;GO:0045132	K10901	COG0514;sordNOG10121;opiNOG02648	AL	sp|Q09811|HUS2_SCHPO ATP-dependent DNA helicase hus2/rqh1 OS=Schizosaccharomyces pombe (strain 972 / ATCC 24843) GN=rqh1 PE=1 SV=1	gi|472237758|gb|EMR82644.1| putative family helicase protein [Botrytis cinerea BcDW1]
Bcin16g00350	4519.86	5144.3	3895.42	0.75723	-0.401196	6.92554e-22	9.98023e-21	16	194834	198680	+	3683	-	GO:0008270;GO:0006351	-	sorNOG01250;opiNOG80501;fuNOG06416;sordNOG12127	K	sp|Q6C0K9|BYE1_YARLI Transcription factor BYE1 OS=Yarrowia lipolytica (strain CLIB 122 / E 150) GN=BYE1 PE=3 SV=1	gi|347833706|emb|CCD49403.1| similar to PHD finger domain protein [Botrytis cinerea T4]
Bcin16g00630	5388.13	8057.43	2718.84	0.337432	-1.56733	7.17128e-22	1.03217e-20	16	281658	284987	-	2522	Bcpck1	GO:0016310;GO:0005524;GO:0005829;GO:0016301;GO:0006094;GO:0004612	K01610	opiNOG06179;sordNOG05888	C	sp|Q7RVS9|PCKA_NEUCR Phosphoenolpyruvate carboxykinase (ATP) OS=Neurospora crassa (strain ATCC 24698 / 74-OR23-1A / CBS 708.71 / DSM 1257 / FGSC 987) GN=acu-6 PE=3 SV=2	gi|472240885|gb|EMR85632.1| putative phosphoenolpyruvate carboxykinase protein [Botrytis cinerea BcDW1]
Bcin05g01550	3127.7	3759.13	2496.27	0.664056	-0.590624	7.30228e-22	1.04975e-20	5	600326	601901	+	1292	-	GO:0055114;GO:0016491	K17743	opiNOG01590	C	sp|B8N195|XYL1_ASPFN Probable NAD(P)H-dependent D-xylose reductase xyl1 OS=Aspergillus flavus (strain ATCC 200026 / FGSC A1120 / NRRL 3357 / JCM 12722 / SRRC 167) GN=xyl1 PE=3 SV=1	gi|472241485|gb|EMR86203.1| putative nad h-dependent d-xylose reductase xyl1 protein [Botrytis cinerea BcDW1]
Bcin12g06580	136.447	204.331	68.5632	0.33555	-1.5754	7.54788e-22	1.08373e-20	12	2288013	2288890	-	724	-	GO:0008152;GO:0016846	-	opiNOG26905;opiNOG62008;opiNOG60629	S	-	gi|347440816|emb|CCD33737.1| similar to glutathione-dependent formaldehyde-activating gfa [Botrytis cinerea T4]
Bcin06g05740	688.898	858.072	519.723	0.605688	-0.723354	7.69099e-22	1.10255e-20	6	1965642	1969840	+	4130	-	-	-	sorNOG08173;sordNOG13276;magNOG06095;opiNOG57794	S	-	gi|154319480|ref|XP_001559057.1| hypothetical protein BC1G_02221 [Botrytis cinerea B05.10]
Bcin12g03690	804.157	989.504	618.81	0.625374	-0.67721	7.69765e-22	1.10255e-20	12	1263068	1265316	+	1968	-	-	-	sordNOG05605;opiNOG01863;opiNOG35299	SR	sp|D4B0N9|6PGL_ARTBC Probable 6-phosphogluconolactonase ARB_02015 OS=Arthroderma benhamiae (strain ATCC MYA-4681 / CBS 112371) GN=ARB_02015 PE=1 SV=1	gi|154303669|ref|XP_001552241.1| hypothetical protein BC1G_08719 [Botrytis cinerea B05.10]
Bcin18g00110	2770.43	2341.2	3199.65	1.36667	0.450665	8.66104e-22	1.23903e-20	18	146129	149514	-	3320	-	-	-	-	-	-	gi|154289907|ref|XP_001545557.1| predicted protein [Botrytis cinerea B05.10] &gt;gi|472238952|gb|EMR83786.1| hypothetical protein BcDW1_7586 [Botrytis cinerea BcDW1]
Bcin11g06270	14903.7	17092.6	12714.8	0.743873	-0.426872	8.67573e-22	1.23963e-20	11	2227248	2229514	-	2135	-	GO:0006561;GO:0006537;GO:0055114;GO:0004029;GO:0003842	K00294	sordNOG07628;opiNOG01395	E	sp|Q9P8I0|PUT2_EMENI Delta-1-pyrroline-5-carboxylate dehydrogenase, mitochondrial OS=Emericella nidulans (strain FGSC A4 / ATCC 38163 / CBS 112.46 / NRRL 194 / M139) GN=prnC PE=3 SV=2	gi|472237209|gb|EMR82118.1| putative delta-1-pyrroline-5-carboxylate dehydrogenase protein [Botrytis cinerea BcDW1]
Bcin05g00670	1258.78	1505.81	1011.75	0.671896	-0.57369	8.94553e-22	1.27663e-20	5	262819	267696	-	4637	-	GO:0006508;GO:0004222;GO:0016021	K01415	pleNOG00305;opiNOG02324;sordNOG11068	E	sp|P42891|ECE1_BOVIN Endothelin-converting enzyme 1 OS=Bos taurus GN=ECE1 PE=1 SV=2	gi|347841635|emb|CCD56207.1| similar to neprilysin [Botrytis cinerea T4]
Bcin04g05490	1813.65	2209.75	1417.55	0.641496	-0.640488	9.1509e-22	1.30436e-20	4	1898896	1901011	+	2116	-	GO:0008081;GO:0006629	-	sordNOG09379;sorNOG01361;opiNOG21125	R	sp|D4AUX6|A8043_ARTBC Uncharacterized secreted protein ARB_08043 OS=Arthroderma benhamiae (strain ATCC MYA-4681 / CBS 112371) GN=ARB_08043 PE=1 SV=1	gi|472236151|gb|EMR81093.1| putative tat pathway signal sequence protein [Botrytis cinerea BcDW1]
Bcin01g03130	560.234	410.403	710.066	1.73017	0.790913	9.51981e-22	1.35531e-20	1	1129320	1130817	-	1449	-	GO:0005634;GO:0051726	-	sorNOG01902;opiNOG35432	S	-	gi|347840303|emb|CCD54875.1| hypothetical protein BofuT4_P161640.1 [Botrytis cinerea T4] &gt;gi|472235895|gb|EMR80847.1| hypothetical protein BcDW1_10573 [Botrytis cinerea BcDW1]
Bcin07g00840	5538.67	6275.65	4801.69	0.765129	-0.386224	9.68392e-22	1.37701e-20	7	303310	304548	+	1134	-	GO:0006457;GO:0003755;GO:0016021;GO:0000413	K03768	opiNOG01293;pleNOG07189;sorNOG02545	O	sp|Q7S7Z6|PPIB_NEUCR Peptidyl-prolyl cis-trans isomerase B OS=Neurospora crassa (strain ATCC 24698 / 74-OR23-1A / CBS 708.71 / DSM 1257 / FGSC 987) GN=cpr2 PE=3 SV=3	gi|154313502|ref|XP_001556077.1| hypothetical protein BC1G_05448 [Botrytis cinerea B05.10]
Bcin10g00610	350.778	236.756	464.801	1.96321	0.973213	1.00323e-21	1.42483e-20	10	251670	257169	+	5447	-	GO:0016021	-	opiNOG20622;sordNOG07415;sorNOG06189	S	-	gi|472239785|gb|EMR84582.1| hypothetical protein BcDW1_6811 [Botrytis cinerea BcDW1]
Bcin01g00640	645.682	479.226	812.138	1.69469	0.761019	1.04065e-21	1.47619e-20	1	257330	259716	+	2205	-	GO:0016614;GO:0050660;GO:0055114	K19069	pleNOG04789;opiNOG48564	R	sp|Q01738|CDH_PHACH Cellobiose dehydrogenase OS=Phanerochaete chrysosporium GN=CDH-1 PE=1 SV=1	gi|154293408|ref|XP_001547235.1| hypothetical protein BC1G_14330 [Botrytis cinerea B05.10]
Bcin06g00260	5842.47	5077.17	6607.77	1.30147	0.380141	1.08898e-21	1.5429e-20	6	124384	127175	-	2633	Bcssz1	GO:0005524	-	sordNOG10532;opiNOG04381	O	sp|P38788|SSZ1_YEAST Ribosome-associated complex subunit SSZ1 OS=Saccharomyces cerevisiae (strain ATCC 204508 / S288c) GN=SSZ1 PE=1 SV=2	gi|347833633|emb|CCD49330.1| similar to heat shock protein [Botrytis cinerea T4] &gt;gi|472237714|gb|EMR82602.1| putative hsp70-like protein [Botrytis cinerea BcDW1]
Bcin16g03870	418.126	290.991	545.26	1.8738	0.905967	1.14887e-21	1.6258e-20	16	1424099	1425386	-	1238	-	GO:0008270;GO:0055114;GO:0016491	-	opiNOG20084	Q	sp|O94564|YGD6_SCHPO Zinc-type alcohol dehydrogenase-like protein C1773.06c OS=Schizosaccharomyces pombe (strain 972 / ATCC 24843) GN=SPBC1773.06c PE=3 SV=1	gi|154300608|ref|XP_001550719.1| hypothetical protein BC1G_10892 [Botrytis cinerea B05.10] &gt;gi|347841337|emb|CCD55909.1| similar to zinc-binding alcohol dehydrogenase [Botrytis cinerea T4] &gt;gi|472245535|gb|EMR90105.1| putative alcohol zinc-containing protein [Botrytis cinerea BcDW1]
Bcin13g05500	2684.92	2264.72	3105.12	1.37108	0.455315	1.2604e-21	1.78149e-20	13	2097818	2104658	+	6633	-	GO:0005634;GO:0051091;GO:0001104;GO:0045944;GO:0030374;GO:0008134	-	opiNOG13266;sordNOG06313;sorNOG00651	S	-	gi|472235603|gb|EMR80575.1| putative idc1 protein [Botrytis cinerea BcDW1]
Bcin06g05950	2992.86	3444.53	2541.19	0.737747	-0.438801	1.28293e-21	1.81116e-20	6	2076188	2078158	-	1809	Bcerv46	GO:0030134;GO:0030173;GO:0030176;GO:0006888	K20367	sorNOG02399;opiNOG03695;sordNOG11053	U	sp|Q09895|YAI8_SCHPO Uncharacterized protein C24B11.08c OS=Schizosaccharomyces pombe (strain 972 / ATCC 24843) GN=SPAC24B11.08c PE=3 SV=1	gi|347842451|emb|CCD57023.1| similar to endoplasmic reticulum-Golgi intermediate compartment protein 3 [Botrytis cinerea T4] &gt;gi|472245854|gb|EMR90413.1| putative endoplasmic reticulum-golgi intermediate compartment protein 3 protein [Botrytis cinerea BcDW1]
Bcin13g01120	1231.31	1577.98	884.646	0.560619	-0.834907	1.33208e-21	1.87829e-20	13	421170	423026	+	1761	-	GO:0016021;GO:0006744;GO:0044550;GO:0005739;GO:0004497;GO:0055114	-	opiNOG40746	S	-	gi|154315593|ref|XP_001557119.1| hypothetical protein BC1G_04369 [Botrytis cinerea B05.10]
Bcin08g05830	3180.91	2682.49	3679.33	1.37161	0.455869	1.43995e-21	2.02798e-20	8	2174128	2177490	-	2867	Bcmkt1	GO:0006281;GO:0090305;GO:0004518	-	opiNOG14636;sordNOG11034	S	sp|P40850|MKT1_YEAST Protein MKT1 OS=Saccharomyces cerevisiae (strain ATCC 204508 / S288c) GN=MKT1 PE=1 SV=2	gi|472240770|gb|EMR85519.1| putative xpg domain-containing protein [Botrytis cinerea BcDW1] &gt;gi|507414465|emb|CCD42401.2| similar to XPG N-terminal domain-containing protein [Botrytis cinerea T4]
Bcin05g04130	129.625	209.517	49.7332	0.23737	-2.07479	1.45052e-21	2.04042e-20	5	1484983	1485784	-	802	-	-	-	-	-	-	gi|154320999|ref|XP_001559815.1| predicted protein [Botrytis cinerea B05.10]
Bcin16g03420	346.56	496.761	196.359	0.395279	-1.33906	1.45578e-21	2.04538e-20	16	1279150	1280801	-	1283	-	GO:0055085;GO:0006412;GO:0016021;GO:0003735	K15100	sordNOG08542;opiNOG02837	C	sp|P33303|SFC1_YEAST Succinate/fumarate mitochondrial transporter OS=Saccharomyces cerevisiae (strain ATCC 204508 / S288c) GN=SFC1 PE=1 SV=2	gi|347841282|emb|CCD55854.1| similar to succinate/fumarate mitochondrial transporter [Botrytis cinerea T4] &gt;gi|472245586|gb|EMR90155.1| putative succinate fumarate mitochondrial transporter protein [Botrytis cinerea BcDW1]
Bcin01g02950	481.33	344.049	618.611	1.79803	0.84642	1.61778e-21	2.27028e-20	1	1082959	1085609	+	1877	-	GO:0008152;GO:0016874	-	opiNOG16479;COG0318	I	sp|G3XMC0|AZAF_ASPNA Acyl-CoA ligase azaF OS=Aspergillus niger (strain ATCC 1015 / CBS 113.46 / FGSC A1144 / LSHB Ac4 / NCTC 3858a / NRRL 328 / USDA 3528.7) GN=azaF PE=2 SV=1	gi|347840283|emb|CCD54855.1| similar to 4-coumarate-CoA ligase [Botrytis cinerea T4]
Bcin02g03160	1429.48	1162.12	1696.84	1.46013	0.546098	1.69856e-21	2.38081e-20	2	1126921	1128103	+	1065	-	GO:0006396;GO:0003723;GO:0004525;GO:0005762;GO:0090502;GO:0003735	K17437	opiNOG30784	S	-	gi|154293059|ref|XP_001547085.1| hypothetical protein BC1G_14795 [Botrytis cinerea B05.10] &gt;gi|472237836|gb|EMR82719.1| putative rnase iii domain protein [Botrytis cinerea BcDW1]
Bcin12g00130	389.18	259.324	519.037	2.0015	1.00108	1.78039e-21	2.49254e-20	12	61478	62259	-	734	-	-	-	-	-	-	gi|154317368|ref|XP_001558004.1| predicted protein [Botrytis cinerea B05.10]
Bcin16g02820	3268.99	2787.47	3750.5	1.34548	0.428125	1.83086e-21	2.56017e-20	16	1097735	1100160	+	2375	Bcilv3	GO:0004160;GO:0005739;GO:0009082	K01687	pleNOG03678;opiNOG01823	E	sp|Q10318|ILV3_SCHPO Putative dihydroxy-acid dehydratase, mitochondrial OS=Schizosaccharomyces pombe (strain 972 / ATCC 24843) GN=SPAC17G8.06c PE=2 SV=1	gi|154302885|ref|XP_001551851.1| hypothetical protein BC1G_09186 [Botrytis cinerea B05.10] &gt;gi|347832257|emb|CCD47954.1| similar to dihydroxy-acid dehydratase [Botrytis cinerea T4] &gt;gi|472238462|gb|EMR83328.1| putative dihydroxy-acid dehydratase protein [Botrytis cinerea BcDW1]
Bcin02g02240	2728.03	3146.82	2309.24	0.733833	-0.446476	1.86413e-21	2.6036e-20	2	824435	827281	-	2528	Bcstt3	GO:0008250;GO:0006487;GO:0016021;GO:0004576	K07151	opiNOG01412;sorNOG01562;pleNOG01582	O	sp|O94335|STT3_SCHPO Dolichyl-diphosphooligosaccharide--protein glycosyltransferase subunit stt3 OS=Schizosaccharomyces pombe (strain 972 / ATCC 24843) GN=stt3 PE=3 SV=1	gi|154319121|ref|XP_001558878.1| hypothetical protein BC1G_02512 [Botrytis cinerea B05.10] &gt;gi|347832883|emb|CCD48580.1| glycosyltransferase family 66 protein [Botrytis cinerea T4] &gt;gi|472240278|gb|EMR85054.1| putative oligosaccharyl transferase stt3 subunit protein [Botrytis cinerea BcDW1]
Bcin14g05510	444.646	315.883	573.409	1.81526	0.860173	1.93399e-21	2.69798e-20	14	2092866	2094611	-	1746	-	GO:0046556;GO:0046373	-	sordNOG09748;sordNOG10589;opiNOG19401	RG	sp|Q5B9Z8|AXHA1_EMENI Probable alpha-L-arabinofuranosidase axhA-1 OS=Emericella nidulans (strain FGSC A4 / ATCC 38163 / CBS 112.46 / NRRL 194 / M139) GN=axhA-1 PE=3 SV=2	gi|154299653|ref|XP_001550245.1| hypothetical protein BC1G_10789 [Botrytis cinerea B05.10] &gt;gi|347827901|emb|CCD43598.1| glycoside hydrolase family 62 protein [Botrytis cinerea T4] &gt;gi|472238119|gb|EMR82994.1| putative glycoside hydrolase family 62 protein [Botrytis cinerea BcDW1]
Bcin12g03520	155.243	75.3677	235.119	3.11963	1.64137	2.08758e-21	2.90879e-20	12	1214281	1215756	+	1409	-	-	-	opiNOG38143	R	-	gi|472243205|gb|EMR87864.1| putative six-bladed beta-propeller -like protein [Botrytis cinerea BcDW1] &gt;gi|507414580|emb|CDF43989.1| hypothetical protein BofuT4P0000007001 [Botrytis cinerea T4]
Bcin10g06010	28635	25452.4	31817.5	1.25008	0.322017	2.10322e-21	2.92713e-20	10	2310539	2312944	-	2050	-	-	K13199	opiNOG80700;sorNOG07761;opiNOG36137	SR	-	gi|154290757|ref|XP_001545969.1| hypothetical protein BC1G_15577 [Botrytis cinerea B05.10] &gt;gi|347441844|emb|CCD34765.1| hypothetical protein BofuT4_P099540.1 [Botrytis cinerea T4] &gt;gi|472244716|gb|EMR89320.1| putative telomere and ribosome associated protein stm1 protein [Botrytis cinerea BcDW1]
Bcin09g06150	1595.06	1880.22	1309.89	0.696667	-0.521459	2.18551e-21	3.03806e-20	9	2145593	2148139	-	2466	-	GO:0015693;GO:0016021;GO:1903830;GO:0015095	-	opiNOG10757	S	-	gi|347832207|emb|CCD47904.1| similar to DUF803 domain-containing protein [Botrytis cinerea T4] &gt;gi|472246290|gb|EMR90829.1| putative duf803 domain-containing protein [Botrytis cinerea BcDW1]
Bcin01g09860	2300.77	1934.09	2667.45	1.37917	0.463802	2.34175e-21	3.25142e-20	1	3428268	3430620	+	2299	Bcubx5	GO:0043130;GO:0016310;GO:0043161;GO:0016301	-	opiNOG14787;fuNOG05335	O	sp|Q06682|UBX5_YEAST UBX domain-containing protein 5 OS=Saccharomyces cerevisiae (strain ATCC 204508 / S288c) GN=UBX5 PE=1 SV=1	gi|472236489|gb|EMR81420.1| putative ubx domain protein [Botrytis cinerea BcDW1]
Bcin15g01400	7194.61	6291.55	8097.68	1.28707	0.364093	2.41827e-21	3.35372e-20	15	524677	526202	+	1413	-	-	-	opiNOG46169	R	-	gi|154289898|ref|XP_001545553.1| hypothetical protein BC1G_15903 [Botrytis cinerea B05.10] &gt;gi|347831768|emb|CCD47465.1| hypothetical protein BofuT4P2000071001 [Botrytis cinerea T4] &gt;gi|472244461|gb|EMR89078.1| putative gpi anchored protein [Botrytis cinerea BcDW1]
Bcin14g01430	6302.09	10652.4	1951.73	0.183219	-2.44836	2.46048e-21	3.40825e-20	14	638151	638822	+	582	-	GO:0016021	-	sordNOG14447;opiNOG46639	S	-	gi|154304873|ref|XP_001552840.1| predicted protein [Botrytis cinerea B05.10] &gt;gi|347828686|emb|CCD44383.1| hypothetical protein BofuT4_P059630.1 [Botrytis cinerea T4] &gt;gi|472238083|gb|EMR82959.1| hypothetical protein BcDW1_8393 [Botrytis cinerea BcDW1]
Bcin16g03390	647.456	479.005	815.908	1.70334	0.768365	2.59647e-21	3.59239e-20	16	1272855	1275179	-	2325	-	GO:0005524;GO:0004004;GO:0010501;GO:0003676	K17679	opiNOG05303;sordNOG09228	A	sp|Q2UST1|MS116_ASPOR ATP-dependent RNA helicase mss116, mitochondrial OS=Aspergillus oryzae (strain ATCC 42149 / RIB 40) GN=mss116 PE=3 SV=1	gi|472245583|gb|EMR90152.1| putative atp-dependent rna helicase mss116 protein [Botrytis cinerea BcDW1]
Bcin06g02340	1370.48	1117.02	1623.93	1.45381	0.539838	2.77905e-21	3.8405e-20	6	818181	819626	-	1446	-	-	-	opiNOG38992	S	-	gi|154322238|ref|XP_001560434.1| hypothetical protein BC1G_01266 [Botrytis cinerea B05.10] &gt;gi|347833328|emb|CCD49025.1| hypothetical protein BofuT4_P029010.1 [Botrytis cinerea T4] &gt;gi|472243854|gb|EMR88493.1| hypothetical protein BcDW1_2831 [Botrytis cinerea BcDW1]
Bcin01g06900	1463.37	1195.24	1731.5	1.44866	0.534719	2.78574e-21	3.84523e-20	1	2410285	2412410	-	2008	-	GO:0055085	-	opiNOG18223;COG5042	FR	sp|Q5AGW8|NUP_CANAL Purine nucleoside permease OS=Candida albicans (strain SC5314 / ATCC MYA-2876) GN=NUP PE=1 SV=1	gi|347830007|emb|CCD45704.1| hypothetical protein BofuT4_P047220.1 [Botrytis cinerea T4] &gt;gi|472237516|gb|EMR82407.1| putative purine nucleoside protein [Botrytis cinerea BcDW1]
Bcin16g03180	453.18	583.014	323.345	0.554608	-0.850459	2.8914e-21	3.98641e-20	16	1210224	1212186	+	1727	-	GO:0009055;GO:0033539;GO:0052890;GO:0050660;GO:0003995;GO:0000062;GO:0055088	K00249	opiNOG77411;sordNOG12004	I	sp|Q5ZHT1|ACD11_CHICK Acyl-CoA dehydrogenase family member 11 OS=Gallus gallus GN=ACAD11 PE=2 SV=1	gi|154302977|ref|XP_001551897.1| hypothetical protein BC1G_09232 [Botrytis cinerea B05.10] &gt;gi|347832303|emb|CCD48000.1| similar to acyl-CoA dehydrogenase domain protein [Botrytis cinerea T4] &gt;gi|472245563|gb|EMR90132.1| putative acyl- dehydrogenase family member 11 protein [Botrytis cinerea BcDW1]
Bcin08g05770	11968	10556.3	13379.7	1.26746	0.341939	2.99327e-21	4.12204e-20	8	2157382	2160323	+	2559	Bcsrp1	GO:0005654;GO:0005643;GO:0006607;GO:0005829;GO:0008565;GO:0008139	-	opiNOG04963;COG5064;sorNOG04352;sordNOG08598	U	sp|B6HJ92|KAPA_PENRW Importin subunit alpha OS=Penicillium rubens (strain ATCC 28089 / DSM 1075 / NRRL 1951 / Wisconsin 54-1255) GN=kapA PE=1 SV=1	gi|347826710|emb|CCD42407.1| similar to importin alpha subunit [Botrytis cinerea T4]
Bcin01g02570	1561.29	1281.59	1840.99	1.43648	0.522543	3.01297e-21	4.14432e-20	1	956676	960058	-	3293	-	GO:0046983	-	sorNOG00703;sordNOG09991;opiNOG21132	K	sp|P20824|NUC1_NEUCR Phosphorus acquisition-controlling protein OS=Neurospora crassa (strain ATCC 24698 / 74-OR23-1A / CBS 708.71 / DSM 1257 / FGSC 987) GN=nuc-1 PE=3 SV=2	gi|154296238|ref|XP_001548551.1| hypothetical protein BC1G_12946 [Botrytis cinerea B05.10] &gt;gi|472236692|gb|EMR81615.1| putative phosphorus acquisition-controlling protein [Botrytis cinerea BcDW1]
Bcin11g03450	289.232	390.008	188.456	0.48321	-1.04928	3.02638e-21	4.15792e-20	11	1198132	1201215	+	2745	Bclsc1	GO:0005759;GO:0004775;GO:0006104;GO:0005524;GO:0006105;GO:0009142;GO:0006099;GO:0005829;GO:0048037;GO:0004776	K01899	COG0074;opiNOG12259	C	sp|Q9P727|SUCA_NEUCR Succinate--CoA ligase [ADP-forming] subunit alpha, mitochondrial OS=Neurospora crassa (strain ATCC 24698 / 74-OR23-1A / CBS 708.71 / DSM 1257 / FGSC 987) GN=tca-8 PE=3 SV=1	gi|472236835|gb|EMR81757.1| putative succinyl- ligase alpha-chain protein [Botrytis cinerea BcDW1]
Bcin04g00030	1049.21	1263.59	834.831	0.66068	-0.597976	3.07435e-21	4.21891e-20	4	21142	23728	-	2471	-	GO:2001070;GO:0000324;GO:0000272;GO:0004339	K01178	opiNOG06611;COG3387;sordNOG09154	RG	sp|P69327|AMYG_ASPAW Glucoamylase OS=Aspergillus awamori GN=GLAA PE=1 SV=1	gi|347441202|emb|CCD34123.1| glycoside hydrolase family 15 protein [Botrytis cinerea T4]
Bcin16g03880	1004.99	783.858	1226.13	1.56422	0.645443	3.10842e-21	4.2607e-20	16	1425414	1427026	-	1561	Bccdc123	GO:0000287;GO:0005634;GO:0007346;GO:0005524;GO:0006417;GO:0007050;GO:0001732;GO:0005829;GO:0051301	-	pleNOG04535;KOG2983;opiNOG05411	S	sp|A6SDA8|CD123_BOTFB Cell division cycle protein 123 OS=Botryotinia fuckeliana (strain B05.10) GN=cdc123 PE=3 SV=1	gi|154300606|ref|XP_001550718.1| hypothetical protein BC1G_10891 [Botrytis cinerea B05.10] &gt;gi|206558271|sp|A6SDA8.1|CD123_BOTFB RecName: Full=Cell division cycle protein 123 &gt;gi|472245536|gb|EMR90106.1| putative cell cycle control protein cdc123 protein [Botrytis cinerea BcDW1]
Bcin14g01560	8312.56	9334.07	7291.05	0.781123	-0.356379	3.30751e-21	4.52833e-20	14	690295	692050	+	1511	-	GO:0005829;GO:0008270;GO:0071243	K07059	opiNOG41600;pleNOG04889	SO	sp|Q08422|TMC1_YEAST AN1-type zinc finger protein TMC1 OS=Saccharomyces cerevisiae (strain ATCC 204508 / S288c) GN=TMC1 PE=1 SV=1	gi|154304845|ref|XP_001552826.1| predicted protein [Botrytis cinerea B05.10] &gt;gi|347828666|emb|CCD44363.1| similar to AN1-type zinc finger protein [Botrytis cinerea T4]
Bcin14g04350	519.502	378.196	660.808	1.74726	0.805098	3.54409e-21	4.8466e-20	14	1705122	1707058	+	1879	-	-	-	-	-	-	gi|347827753|emb|CCD43450.1| hypothetical protein BofuT4_P066370.1 [Botrytis cinerea T4]
Bcin06g03060	459.531	589.002	330.061	0.560374	-0.835539	3.61417e-21	4.93671e-20	6	1057539	1058950	+	1355	Bcgst9	GO:0016740	K00799	hypNOG07707;opiNOG47744;KOG1695;fuNOG27187	O	sp|Q9N4X8|GSTPA_CAEEL Glutathione S-transferase P 10 OS=Caenorhabditis elegans GN=gst-10 PE=1 SV=3	gi|154313835|ref|XP_001556243.1| hypothetical protein BC1G_05767 [Botrytis cinerea B05.10] &gt;gi|347832356|emb|CCD48053.1| similar to glutathione S-transferase pi [Botrytis cinerea T4] &gt;gi|472243922|gb|EMR88561.1| putative glutathione s- protein [Botrytis cinerea BcDW1]
Bcin03g06190	2215.61	2745.08	1686.13	0.614237	-0.703133	3.62867e-21	4.95079e-20	3	2073642	2075278	-	1495	-	-	-	-	-	-	gi|154312126|ref|XP_001555391.1| hypothetical protein BC1G_06096 [Botrytis cinerea B05.10] &gt;gi|347836879|emb|CCD51451.1| hypothetical protein BofuT4_P017570.1 [Botrytis cinerea T4] &gt;gi|472240020|gb|EMR84803.1| putative heterogeneous nuclear ribonucleoprotein g protein [Botrytis cinerea BcDW1]
Bcin09g00830	1005.74	797.266	1214.22	1.52298	0.606896	3.66322e-21	4.99214e-20	9	306647	309495	+	2849	-	-	-	NOG02753;opiNOG04749;euNOG04608	S	-	gi|154290471|ref|XP_001545830.1| hypothetical protein BC1G_15499 [Botrytis cinerea B05.10]
Bcin03g06940	13599.4	12016.9	15181.9	1.26338	0.337286	4.70202e-21	6.40039e-20	3	2342221	2345529	-	3202	Bcnip1	GO:0010494;GO:0003677;GO:0031369;GO:0001731;GO:0043614;GO:0016282;GO:0071541;GO:0006446;GO:0003743;GO:0071540;GO:0005829;GO:0033290	K03252	sordNOG08509;opiNOG06232	J	sp|A6S043|EIF3C_BOTFB Eukaryotic translation initiation factor 3 subunit C OS=Botryotinia fuckeliana (strain B05.10) GN=nip1 PE=3 SV=1	gi|154312358|ref|XP_001555507.1| hypothetical protein BC1G_06212 [Botrytis cinerea B05.10] &gt;gi|229488260|sp|A6S043.1|EIF3C_BOTFB RecName: Full=Eukaryotic translation initiation factor 3 subunit C; Short=eIF3c; AltName: Full=Eukaryotic translation initiation factor 3 93 kDa subunit homolog; Short=eIF3 p93; AltName: Full=Translation initiation factor eIF3, p93 subunit homolog &gt;gi|347836763|em…
Bcin02g05540	2096.3	1755.99	2436.61	1.3876	0.472592	4.71081e-21	6.40496e-20	2	1996882	1998861	+	1929	Bccoq1	GO:0008299;GO:0031314;GO:0006744;GO:0000010	K05355	sorNOG04033;sordNOG08867;opiNOG06629	H	sp|Q7S565|COQ1_NEUCR Probable hexaprenyl pyrophosphate synthase, mitochondrial OS=Neurospora crassa (strain ATCC 24698 / 74-OR23-1A / CBS 708.71 / DSM 1257 / FGSC 987) GN=NCU02305 PE=3 SV=1	gi|347841121|emb|CCD55693.1| similar to decaprenyl-diphosphate synthase subunit 1 [Botrytis cinerea T4]
Bcin09g01390	1111.29	886.288	1336.29	1.50774	0.592384	4.92473e-21	6.68809e-20	9	519280	521486	-	2207	Bcutp15	GO:0030515;GO:0072686;GO:0030686;GO:0033553;GO:0000462;GO:0032040;GO:0005829;GO:0045943;GO:0019013;GO:0034455	K14549	opiNOG01589;sordNOG07686	AR	sp|O94365|UTP15_SCHPO U3 small nucleolar RNA-associated protein 15 OS=Schizosaccharomyces pombe (strain 972 / ATCC 24843) GN=utp15 PE=3 SV=1	gi|154294786|ref|XP_001547832.1| hypothetical protein BC1G_13608 [Botrytis cinerea B05.10] &gt;gi|472238722|gb|EMR83574.1| putative small nucleolar ribonucleoprotein complex subunit protein [Botrytis cinerea BcDW1]
Bcin16g00710	5057.32	4385.31	5729.32	1.30648	0.385685	5.10924e-21	6.9307e-20	16	306297	309280	-	2744	Bcsup35	GO:0010494;GO:0018444;GO:0000288;GO:0003924;GO:0005829;GO:0005525;GO:0003747;GO:0002184	K03267	opiNOG01715;sordNOG07988;sorNOG00538	J	sp|Q9HGI7|ERF3_CANMA Eukaryotic peptide chain release factor GTP-binding subunit OS=Candida maltosa GN=SUP35 PE=3 SV=2	gi|154292672|ref|XP_001546907.1| hypothetical protein BC1G_14662 [Botrytis cinerea B05.10] &gt;gi|347833663|emb|CCD49360.1| hypothetical protein BofuT4_P027300.1 [Botrytis cinerea T4] &gt;gi|472238492|gb|EMR83356.1| putative eukaryotic peptide chain release factor gtp-binding subunit protein [Botrytis cinerea BcDW1]
Bcin01g05970	287.513	187.04	387.987	2.07435	1.05266	5.21921e-21	7.07173e-20	1	2090780	2092485	+	1706	-	GO:0016853;GO:0016747	-	opiNOG28332;sordNOG04409	S	sp|O94197|TR101_FUSSP Trichothecene 3-O-acetyltransferase TRI101 OS=Fusarium sporotrichioides GN=TRI101 PE=1 SV=1	gi|347829876|emb|CCD45573.1| hypothetical protein BofuT4_P045910.1 [Botrytis cinerea T4]
Bcin02g00007	2212.18	2815.26	1609.11	0.571565	-0.807011	5.62957e-21	7.61899e-20	2	23025	25370	+	2283	-	-	-	-	-	-	gi|472246155|gb|EMR90700.1| hypothetical protein BcDW1_653 [Botrytis cinerea BcDW1]
Bcin02g02740	4015.62	4777.03	3254.21	0.681221	-0.553806	5.7815e-21	7.8113e-20	2	986703	988430	-	1518	Bcyhm2	GO:0003677;GO:0042645;GO:0006843;GO:0005371;GO:0035674;GO:0006412;GO:0016021;GO:0000002;GO:0003735;GO:0015742	-	opiNOG03321	C	sp|Q04013|YHM2_YEAST Citrate/oxoglutarate carrier protein OS=Saccharomyces cerevisiae (strain ATCC 204508 / S288c) GN=YHM2 PE=1 SV=1	gi|154318985|ref|XP_001558810.1| hypothetical protein BC1G_02444 [Botrytis cinerea B05.10] &gt;gi|347832953|emb|CCD48650.1| similar to mitochondrial DNA replication protein YHM2 [Botrytis cinerea T4] &gt;gi|472239083|gb|EMR83912.1| putative mitochondrial dna replication protein yhm2 protein [Botrytis cinerea BcDW1]
Bcin05g06040	502.847	364.6	641.093	1.75835	0.814219	5.78492e-21	7.8113e-20	5	2073967	2075089	+	1074	-	-	K14285	sordNOG13939;opiNOG44826	A	-	gi|154320608|ref|XP_001559620.1| hypothetical protein BC1G_01776 [Botrytis cinerea B05.10]
Bcin16g03080	3162.4	3619.73	2705.07	0.747311	-0.420219	5.96495e-21	8.04518e-20	16	1183087	1185758	+	2497	-	-	-	opiNOG18030	R	-	gi|472245553|gb|EMR90122.1| putative transcription factor protein [Botrytis cinerea BcDW1]
Bcin10g03630	6252.29	5381.44	7123.14	1.32365	0.404523	6.00723e-21	8.09295e-20	10	1378588	1383477	-	4642	Bcclu1	GO:0006413;GO:0003743;GO:0005737;GO:0048312	K03255	opiNOG01245	S	sp|A6SFG0|CLU_BOTFB Clustered mitochondria protein homolog OS=Botryotinia fuckeliana (strain B05.10) GN=clu1 PE=3 SV=1	gi|472245067|gb|EMR89659.1| putative eukaryotic translation initiation factor 3 135 kda subunit protein [Botrytis cinerea BcDW1]
Bcin08g01730	6460.22	5645.06	7275.39	1.28881	0.366036	6.48255e-21	8.72332e-20	8	666458	670821	+	3846	-	-	-	sorNOG07526;opiNOG22321	S	-	gi|347441084|emb|CCD34005.1| hypothetical protein BofuT4_P044010.1 [Botrytis cinerea T4] &gt;gi|472245891|gb|EMR90447.1| hypothetical protein BcDW1_870 [Botrytis cinerea BcDW1]
Bcin02g02890	1574.19	1293.15	1855.23	1.43466	0.520712	6.58558e-21	8.85186e-20	2	1040241	1044265	+	3970	Bcnic96	GO:0000055;GO:0016973;GO:0044612;GO:0044615;GO:0006606;GO:0017056;GO:0051292	K14309	sordNOG12156;opiNOG04430	D	sp|G0S024|NIC96_CHATD Nucleoporin NIC96 OS=Chaetomium thermophilum (strain DSM 1495 / CBS 144.50 / IMI 039719) GN=NIC96 PE=1 SV=1	gi|154318955|ref|XP_001558795.1| hypothetical protein BC1G_02429 [Botrytis cinerea B05.10]
Bcin08g03190	373.176	257.598	488.753	1.89735	0.923983	6.94576e-21	9.32536e-20	8	1230310	1231593	-	1021	-	GO:0005634;GO:0003677;GO:0006281;GO:0006260;GO:0006310	K10740	pleNOG05686;sordNOG13584;opiNOG42109	L	sp|Q92374|RFA3_SCHPO Replication factor A protein 3 OS=Schizosaccharomyces pombe (strain 972 / ATCC 24843) GN=ssb3 PE=1 SV=1	gi|154310652|ref|XP_001554657.1| hypothetical protein BC1G_06800 [Botrytis cinerea B05.10] &gt;gi|347839444|emb|CCD54016.1| similar to ssDNA binding protein Ssb3 [Botrytis cinerea T4] &gt;gi|472243515|gb|EMR88168.1| putative ssdna binding protein ssb3 protein [Botrytis cinerea BcDW1]
Bcin03g07550	217.622	317.195	118.049	0.372165	-1.42599	7.53941e-21	1.01109e-19	3	2557280	2560437	-	2730	-	GO:0008080;GO:0009254	-	sorNOG01125;opiNOG16684	R	-	gi|347836664|emb|CCD51236.1| hypothetical protein BofuT4_P015420.1 [Botrytis cinerea T4]
Bcin05g02470	2532.53	2920.83	2144.23	0.734117	-0.445918	7.58743e-21	1.01637e-19	5	906857	911506	-	4578	-	-	K10273	pleNOG00246;sorNOG02194;opiNOG03911	TP	sp|Q9P1Z3|HCN3_HUMAN Potassium/sodium hyperpolarization-activated cyclic nucleotide-gated channel 3 OS=Homo sapiens GN=HCN3 PE=1 SV=2	gi|154321497|ref|XP_001560064.1| hypothetical protein BC1G_01623 [Botrytis cinerea B05.10] &gt;gi|347830999|emb|CCD46696.1| similar to cyclic nucleotide-binding domain-containing protein [Botrytis cinerea T4] &gt;gi|472244832|gb|EMR89434.1| putative cyclic nucleotide-binding domain-containing protein [Botrytis cinerea BcDW1]
Bcin01g00110	56.2569	95.8511	16.6627	0.17384	-2.52417	7.90033e-21	1.05708e-19	1	54595	56431	+	1837	Bcboa11	GO:0016747	-	sordNOG13270;opiNOG45029	S	sp|C8VPT2|EASC_EMENI Acyltransferase easC OS=Emericella nidulans (strain FGSC A4 / ATCC 38163 / CBS 112.46 / NRRL 194 / M139) GN=easC PE=3 SV=1	gi|154290025|ref|XP_001545614.1| hypothetical protein BC1G_15841 [Botrytis cinerea B05.10] &gt;gi|341599470|emb|CBX87036.1| BcBOA11 protein [Botrytis cinerea B05.10]
Bcin05g07100	12918.1	14412.7	11423.5	0.792599	-0.335336	8.05391e-21	1.07566e-19	5	2467787	2469965	-	1391	-	-	K06911	sordNOG08285;sorNOG04610;opiNOG08889	SK	sp|O00625|PIR_HUMAN Pirin OS=Homo sapiens GN=PIR PE=1 SV=1	gi|472239300|gb|EMR84119.1| putative pirin protein [Botrytis cinerea BcDW1]
Bcin03g02940	3552.08	3049.73	4054.44	1.32944	0.410818	8.05743e-21	1.07566e-19	3	971598	974225	-	2380	-	GO:0004820;GO:0005524;GO:0006426;GO:0005737	K01880	sordNOG08802;opiNOG01647	J	sp|P38088|SYG_YEAST Glycine--tRNA ligase 1, mitochondrial OS=Saccharomyces cerevisiae (strain ATCC 204508 / S288c) GN=GRS1 PE=1 SV=3	gi|154311325|ref|XP_001554992.1| hypothetical protein BC1G_06515 [Botrytis cinerea B05.10] &gt;gi|347829135|emb|CCD44832.1| similar to glycyl-tRNA synthetase [Botrytis cinerea T4] &gt;gi|472238557|gb|EMR83416.1| putative glycyl-trna synthetase protein [Botrytis cinerea BcDW1]
Bcin01g04350	960.589	756.334	1164.84	1.54012	0.623041	8.11434e-21	1.08203e-19	1	1581400	1582684	+	908	Bcisd11	-	-	sordNOG14204;opiNOG41711	A	sp|Q9HD34|LYRM4_HUMAN LYR motif-containing protein 4 OS=Homo sapiens GN=LYRM4 PE=1 SV=1	gi|154297168|ref|XP_001549012.1| hypothetical protein BC1G_12243 [Botrytis cinerea B05.10] &gt;gi|347840464|emb|CCD55036.1| similar to iron-sulfur cluster biosynthesis protein Isd11 [Botrytis cinerea T4] &gt;gi|472244890|gb|EMR89492.1| putative iron-sulfur cluster biosynthesis protein isd11 protein [Botrytis cinerea BcDW1]
Bcin08g01720	3559.4	4094.65	3024.16	0.738564	-0.437205	8.62845e-21	1.14929e-19	8	659696	662443	+	2506	-	GO:0016021	-	-	-	-	gi|154308265|ref|XP_001553469.1| predicted protein [Botrytis cinerea B05.10]
Bcin02g08540	5673.9	4944.09	6403.7	1.29522	0.3732	9.0099e-21	1.19874e-19	2	3036562	3038722	-	2052	Bcnop56	GO:0000154;GO:0030515;GO:0030686;GO:0032040;GO:0031428	K14564	onyNOG01500;COG1498;opiNOG04620	AJ	sp|O94514|NOP56_SCHPO Nucleolar protein 56 OS=Schizosaccharomyces pombe (strain 972 / ATCC 24843) GN=nop56 PE=3 SV=1	gi|347827682|emb|CCD43379.1| similar to pre-rRNA processing nucleolar protein Sik1 [Botrytis cinerea T4] &gt;gi|472241995|gb|EMR86699.1| putative pre-rrna processing nucleolar protein [Botrytis cinerea BcDW1]
Bcin12g00170	1288.84	1043.15	1534.53	1.47106	0.556853	9.30301e-21	1.23635e-19	12	71906	75334	+	3378	-	-	-	opiNOG06486;sorNOG07502	S	-	gi|347829674|emb|CCD45371.1| hypothetical protein BofuT4_P120770.1 [Botrytis cinerea T4] &gt;gi|472240660|gb|EMR85418.1| putative mucoidy inhibitor-like protein [Botrytis cinerea BcDW1]
[truncated: 10,901 more rows]
